# Supplementary material for: Serine racemase deletion alters adolescent social behavior and whole-brain cFos activation
Source: Front Psychiatry. 2024 Jun 24;15:1365231. doi: 10.3389/fpsyt.2024.1365231 (PMC11228300; doi:10.3389/fpsyt.2024.1365231)
Supplement: Supplementary file 4 [file Table_1.xlsx]

## Sheet: brain regions and subregions
Regions	Subregions	abbreviations
	Frontal pole, cerebral cortex	FRP
Isocortex	Somatomotor areas	MO
	Somatosensory areas	SS
	Gustatory areas	GU
	Visceral area	VISC
	Auditory areas	AUD
	Visual areas	VIS
	Anterior cingulate area	ACA
	Prelimbic area	PL
	Infralimbic area	ILA
	Orbital area	ORB
	Agranular insular area	AI
	Retrosplenial area	RSP
	Posterior parietal association areas	PTLp
	Temporal association areas	TEa
	Perirhinal area	PERI
	Ectorhinal area	ECT
	Main olfactory bulb	MOB
	Accessory olfactory bulb	AOB
	Anterior olfactory nucleus	AON
	Taenia tecta	TT
Cortical plate	Dorsal peduncular area	DP
	Piriform area	PIR
	Nucleus of the lateral olfactory tract	NLOT
	Cortical amygdalar area	COA
	Piriform-amygdalar area	PAA
	Postpiriform transition area	TR
	Hippocampal region	HIP
	Retrohippocampal region	RHP
	Endopiriform nucleus, dorsal part	EPd
	Endopiriform nucleus, ventral part	EPv
Cortical subplate	Basolateral amygdalar nucleus, anterior part	BLAa
	Basolateral amygdalar nucleus, posterior part	BLAp
	Basolateral amygdalar nucleus, ventral part	BLAv
	Basomedial amygdalar nucleus, anterior part	BMAa
	Basomedial amygdalar nucleus, posterior part	BMAp
	Caudoputamen	CP
	Nucleus accumbens	ACB
Striatum	Fundus of striatum	FS
	Olfactory tubercle	OT
	Lateral septal nucleus	LS
	Septofimbrial nucleus	SF
	Septohippocampal nucleus	SH
	Anterior amygdalar area	AAA
	Bed nucleus of the accessory olfactory tract	BA
	Central amygdalar nucleus	CEA
	Intercalated amygdalar nucleus	IA
	Medial amygdalar nucleus	MEA
	Globus pallidus, external segment	GPe
	Globus pallidus, internal segment	GPi
Pallidum	Substantia innominata	SI
	Magnocellular nucleus	MA
	Medial septal complex	MSC
	Triangular nucleus of septum	TRS
	Bed nuclei of the stria terminalis	BST
	Bed nucleus of the anterior commissure	BAC
	Ventral group of the dorsal thalamus	VENT
	Subparafascicular nucleus	SPF
	Subparafascicular area	SPA
	Peripeduncular nucleus	PP
	Geniculate group, dorsal thalamus	GENd
	Lateral group of the dorsal thalamus	LAT
Thalamus	Anterior group of the dorsal thalamus	ATN
	Medial group of the dorsal thalamus	MED
	Midline group of the dorsal thalamus	MTN
	Intralaminar nuclei of the dorsal thalamus	ILM
	Reticular nucleus of the thalamus	RT
	Geniculate group, ventral thalamus	GENv
	Epithalamus	EPI
	Supraoptic nucleus	SO
	Accessory supraoptic group	ASO
	Paraventricular hypothalamic nucleus	PVH
	Periventricular hypothalamic nucleus, anterior part	PVa
Hypothalamus	Periventricular hypothalamic nucleus, intermediate part	PVi
	Arcuate hypothalamic nucleus	ARH
	Anterodorsal preoptic nucleus	ADP
	Anteroventral preoptic nucleus	AVP
	Anteroventral periventricular nucleus	AVPV
	Dorsomedial nucleus of the hypothalamus	DMH
	Median preoptic nucleus	MEPO
	Medial preoptic area	MPO
	Vascular organ of the lamina terminalis	OV
	Posterodorsal preoptic nucleus	PD
	Parastrial nucleus	PS
	Periventricular hypothalamic nucleus, posterior part	PVp
	Periventricular hypothalamic nucleus, preoptic part	PVpo
	Subparaventricular zone	SBPV
	Suprachiasmatic nucleus	SCH
	Subfornical organ	SFO
	Ventromedial preoptic nucleus	VMPO
	Ventrolateral preoptic nucleus	VLPO
	Anterior hypothalamic nucleus	AHN
	Mammillary body	MBO
	Medial preoptic nucleus	MPN
	Dorsal premammillary nucleus	PMd
	Ventral premammillary nucleus	PMv
	Paraventricular hypothalamic nucleus, descending division	PVHd
	Ventromedial hypothalamic nucleus	VMH
	Posterior hypothalamic nucleus	PH
	Lateral hypothalamic area	LHA
	Lateral preoptic area	LPO
	Preparasubthalamic nucleus	PST
	Parasubthalamic nucleus	PSTN
	Perifornical nucleus	PeF
	Retrochiasmatic area	RCH
	Subthalamic nucleus	STN
	Tuberal nucleus	TU
	Zona incerta	ZI
	Superior colliculus, optic layer	SCop
Midbrain	Superior colliculus, superficial gray layer	SCsg
	Superior colliculus, zonal layer	SCzo
	Inferior colliculus, central nucleus	ICc
	Inferior colliculus, dorsal nucleus	ICd
	Inferior colliculus, external nucleus	ICe
	Superior colliculus, motor related, deep gray layer	SCdg
	Superior colliculus, motor related, deep white layer	SCdw
	Superior colliculus, motor related, intermediate white layer	SCiw
	Superior colliculus, motor related, intermediate gray layer	SCig
	Precommissural nucleus	PRC
	Interstitial nucleus of Cajal	INC
	Nucleus of Darkschewitsch	ND
	Supraoculomotor periaqueductal gray	Su3
	Anterior pretectal nucleus	APN
	Medial pretectal area	MPT
	Nucleus of the optic tract	NOT
	Nucleus of the posterior commissure	NPC
	Olivary pretectal nucleus	OP
	Posterior pretectal nucleus	PPT
	Retroparafascicular nucleus	RPF
	Interfascicular nucleus raphe	IF
	Interpeduncular nucleus	IPN
	Rostral linear nucleus raphe	RL
	Central linear nucleus raphe	CLI
	Dorsal nucleus raphe	DR
	Nucleus of the lateral lemniscus	NLL
	Principal sensory nucleus of the trigeminal	PSV
	Parabrachial nucleus	PB
	Superior olivary complex	SOC
Pons	Barrington's nucleus	B
	Dorsal tegmental nucleus	DTN
	Posterodorsal tegmental nucleus	PDTg
	Pontine central gray	PCG
	Pontine gray	PG
	Pontine reticular nucleus, caudal part	PRNc
	Supragenual nucleus	SG
	Supratrigeminal nucleus	SUT
	Tegmental reticular nucleus	TRN
	Motor nucleus of trigeminal	V
	Peritrigeminal zone	P5
	Accessory trigeminal nucleus	Acs5
	Parvicellular motor 5 nucleus	PC5
	Intertrigeminal nucleus	I5
	Superior central nucleus raphe	CS
	Locus ceruleus	LC
	Laterodorsal tegmental nucleus	LDT
	Nucleus incertus	NI
	Pontine reticular nucleus	PRNr
	Nucleus raphe pontis	RPO
	Subceruleus nucleus	SLC
	Sublaterodorsal nucleus	SLD
	Area postrema	AP
	Cochlear nuclei	CN
	Dorsal column nuclei	DCN
	External cuneate nucleus	ECU
	Nucleus of the trapezoid body	NTB
	Nucleus of the solitary tract	NTS
Medulla	Spinal nucleus of the trigeminal, caudal part	SPVC
	Spinal nucleus of the trigeminal, interpolar part	SPVI
	Spinal nucleus of the trigeminal, oral part	SPVO
	Paratrigeminal nucleus	Pa5
	Abducens nucleus	VI
	Facial motor nucleus	VII
	Accessory facial motor nucleus	ACVII
	Nucleus ambiguus	AMB
	Dorsal motor nucleus of the vagus nerve	DMX
	Gigantocellular reticular nucleus	GRN
	Infracerebellar nucleus	ICB
	Inferior olivary complex	IO
	Intermediate reticular nucleus	IRN
	Inferior salivatory nucleus	ISN
	Linear nucleus of the medulla	LIN
	Lateral reticular nucleus	LRN
	Magnocellular reticular nucleus	MARN
	Medullary reticular nucleus	MDRN
	Parvicellular reticular nucleus	PARN
	Parasolitary nucleus	PAS
	Paragigantocellular reticular nucleus	PGRN
	Perihypoglossal nuclei	PHY
	Parapyramidal nucleus	PPY
	Vestibular nuclei	VNC
	Nucleus x	x
	Hypoglossal nucleus	XII
	Nucleus y	y
	Nucleus raphe magnus	RM
	Nucleus raphe pallidus	RPA
	Nucleus raphe obscurus	RO

## Sheet: WT corr 0.8
brain region1	brain region2	correlation coefficient		negative	235
FRP	FRP	1		positive	1374
FRP	MO	0.942857
FRP	SS	0.885714
FRP	VISC	0.885714
FRP	AUD	0.885714
FRP	ORB	0.885714
FRP	RSP	0.828571
FRP	PTLp	0.942857
FRP	TEa	0.942857
FRP	AON	0.828571
FRP	HIP	0.942857
FRP	GENv	0.885714
FRP	ADP	0.942857
FRP	SCiw	0.828571
FRP	APN	0.942857
FRP	RPF	0.885714
FRP	SUT	0.942857
FRP	P5	0.828571
FRP	SPVO	0.828571
FRP	IRN	0.828571
MO	FRP	0.942857
MO	MO	1
MO	SS	0.942857
MO	GU	0.828571
MO	VISC	0.942857
MO	AUD	0.942857
MO	PTLp	0.828571
MO	TEa	0.885714
MO	HIP	1
MO	SF	0.828571
MO	MSC	0.828571
MO	VENT	0.828571
MO	GENd	0.828571
MO	ATN	0.828571
MO	MED	0.828571
MO	GENv	0.942857
MO	ADP	0.885714
MO	LPO	0.828571
MO	PSTN	0.828571
MO	ZI	0.828571
MO	APN	1
MO	NOT	0.828571
MO	RPF	0.942857
MO	SUT	0.885714
MO	SPVC	-0.828571
SS	FRP	0.885714
SS	MO	0.942857
SS	SS	1
SS	GU	0.942857
SS	VISC	1
SS	AUD	1
SS	ORB	0.828571
SS	AI	0.885714
SS	TEa	0.942857
SS	HIP	0.942857
SS	BLAa	0.828571
SS	SF	0.942857
SS	GPe	0.828571
SS	MSC	0.942857
SS	GENd	0.942857
SS	LAT	0.828571
SS	ILM	0.828571
SS	RT	0.828571
SS	GENv	0.828571
SS	AVPV	0.828571
SS	PSTN	0.942857
SS	SCiw	0.885714
SS	APN	0.942857
SS	RPF	0.828571
SS	SUT	0.942857
SS	AMB	0.811679
GU	MO	0.828571
GU	SS	0.942857
GU	GU	1
GU	VISC	0.942857
GU	AUD	0.942857
GU	AI	0.942857
GU	TEa	0.885714
GU	HIP	0.828571
GU	SF	0.885714
GU	MSC	0.885714
GU	GENd	0.885714
GU	PSTN	0.885714
GU	SCiw	0.942857
GU	APN	0.828571
GU	DR	0.828571
GU	SUT	0.885714
GU	RPO	0.828571
GU	MARN	0.828571
VISC	FRP	0.885714
VISC	MO	0.942857
VISC	SS	1
VISC	GU	0.942857
VISC	VISC	1
VISC	AUD	1
VISC	ORB	0.828571
VISC	AI	0.885714
VISC	TEa	0.942857
VISC	HIP	0.942857
VISC	BLAa	0.828571
VISC	SF	0.942857
VISC	GPe	0.828571
VISC	MSC	0.942857
VISC	GENd	0.942857
VISC	LAT	0.828571
VISC	ILM	0.828571
VISC	RT	0.828571
VISC	GENv	0.828571
VISC	AVPV	0.828571
VISC	PSTN	0.942857
VISC	SCiw	0.885714
VISC	APN	0.942857
VISC	RPF	0.828571
VISC	SUT	0.942857
VISC	AMB	0.811679
AUD	FRP	0.885714
AUD	MO	0.942857
AUD	SS	1
AUD	GU	0.942857
AUD	VISC	1
AUD	AUD	1
AUD	ORB	0.828571
AUD	AI	0.885714
AUD	TEa	0.942857
AUD	HIP	0.942857
AUD	BLAa	0.828571
AUD	SF	0.942857
AUD	GPe	0.828571
AUD	MSC	0.942857
AUD	GENd	0.942857
AUD	LAT	0.828571
AUD	ILM	0.828571
AUD	RT	0.828571
AUD	GENv	0.828571
AUD	AVPV	0.828571
AUD	PSTN	0.942857
AUD	SCiw	0.885714
AUD	APN	0.942857
AUD	RPF	0.828571
AUD	SUT	0.942857
AUD	AMB	0.811679
VIS	VIS	1
VIS	PL	0.942857
VIS	RSP	0.942857
VIS	PTLp	0.885714
VIS	ECT	0.828571
VIS	AOB	0.828571
VIS	AON	0.942857
VIS	SCH	0.942857
VIS	VMPO	0.885714
VIS	STN	-0.828571
VIS	NLL	0.828571
VIS	PSV	0.942857
VIS	PG	0.942857
VIS	PC5	0.942857
VIS	I5	0.840668
VIS	SPVO	0.942857
VIS	IRN	0.828571
VIS	ISN	0.927634
VIS	y	0.885714
ACA	ACA	1
ACA	EPd	1
ACA	EPv	1
ACA	BLAp	0.828571
ACA	CP	0.828571
ACA	GPe	0.942857
ACA	RT	0.942857
ACA	CLI	0.828571
ACA	DR	0.885714
ACA	V	0.828571
ACA	NI	0.828571
ACA	RPO	0.885714
ACA	PGRN	1
ACA	PHY	1
PL	VIS	0.942857
PL	PL	1
PL	RSP	0.885714
PL	PTLp	0.828571
PL	PERI	0.828571
PL	AON	0.885714
PL	PIR	0.828571
PL	RHP	0.828571
PL	SH	0.885714
PL	SCH	0.828571
PL	SCzo	0.885714
PL	PSV	0.828571
PL	PG	0.828571
PL	PC5	0.828571
PL	I5	0.898645
PL	SPVO	0.885714
PL	IRN	0.885714
PL	ISN	0.927634
PL	PARN	0.828571
PL	y	0.942857
PL	RPA	0.828571
ILA	ILA	1
ILA	TT	0.885714
ILA	DP	0.828571
ILA	VLPO	0.828571
ILA	ICd	-0.828571
ILA	SG	0.828571
ILA	AP	-0.869657
ILA	ACVII	-0.840668
ORB	FRP	0.885714
ORB	SS	0.828571
ORB	VISC	0.828571
ORB	AUD	0.828571
ORB	ORB	1
ORB	RSP	0.828571
ORB	PTLp	0.942857
ORB	TEa	0.942857
ORB	AON	0.828571
ORB	SCiw	0.885714
ORB	SCig	0.828571
ORB	SUT	0.942857
ORB	V	0.942857
ORB	SPVO	0.828571
ORB	IRN	0.885714
ORB	ISN	0.811679
ORB	LIN	0.885714
AI	SS	0.885714
AI	GU	0.942857
AI	VISC	0.885714
AI	AUD	0.885714
AI	AI	1
AI	TEa	0.828571
AI	BLAa	0.885714
AI	SF	0.942857
AI	CEA	0.828571
AI	IA	0.828571
AI	SI	0.828571
AI	MSC	0.942857
AI	GENd	0.942857
AI	LAT	0.828571
AI	ILM	0.828571
AI	AVPV	0.828571
AI	SFO	-0.885714
AI	PSTN	0.942857
AI	SCdg	0.885714
AI	SCdw	0.828571
AI	SCiw	0.885714
AI	PCG	0.828571
AI	SUT	0.828571
AI	Pa5	-0.828571
AI	ACVII	0.840668
AI	AMB	0.840668
AI	IO	-0.885714
AI	MARN	0.942857
RSP	FRP	0.828571
RSP	VIS	0.942857
RSP	PL	0.885714
RSP	ORB	0.828571
RSP	RSP	1
RSP	PTLp	0.942857
RSP	AON	1
RSP	PIR	0.885714
RSP	SH	0.828571
RSP	SCH	0.885714
RSP	VMPO	0.942857
RSP	PSV	0.885714
RSP	PG	0.885714
RSP	P5	0.828571
RSP	PC5	0.885714
RSP	SPVO	1
RSP	IRN	0.885714
RSP	ISN	0.985611
RSP	PARN	0.885714
PTLp	FRP	0.942857
PTLp	MO	0.828571
PTLp	VIS	0.885714
PTLp	PL	0.828571
PTLp	ORB	0.942857
PTLp	RSP	0.942857
PTLp	PTLp	1
PTLp	TEa	0.885714
PTLp	ECT	0.828571
PTLp	AON	0.942857
PTLp	HIP	0.828571
PTLp	ADP	0.828571
PTLp	VMPO	0.828571
PTLp	APN	0.828571
PTLp	SUT	0.885714
PTLp	V	0.885714
PTLp	SPVO	0.942857
PTLp	IRN	0.942857
PTLp	ISN	0.927634
TEa	FRP	0.942857
TEa	MO	0.885714
TEa	SS	0.942857
TEa	GU	0.885714
TEa	VISC	0.942857
TEa	AUD	0.942857
TEa	ORB	0.942857
TEa	AI	0.828571
TEa	PTLp	0.885714
TEa	TEa	1
TEa	HIP	0.885714
TEa	SF	0.885714
TEa	MSC	0.885714
TEa	GENd	0.885714
TEa	ADP	0.828571
TEa	PSTN	0.885714
TEa	SCiw	0.942857
TEa	APN	0.885714
TEa	SUT	1
TEa	V	0.828571
PERI	PL	0.828571
PERI	PERI	1
PERI	ECT	0.942857
PERI	RHP	0.885714
PERI	SCop	0.885714
PERI	SCig	0.885714
PERI	SPVI	-0.942857
PERI	GRN	0.885714
PERI	IRN	0.828571
ECT	VIS	0.828571
ECT	PTLp	0.828571
ECT	PERI	0.942857
ECT	ECT	1
ECT	SCop	0.942857
ECT	SCig	0.942857
ECT	Su3	0.828571
ECT	SPVI	-0.885714
MOB	MOB	1
MOB	AOB	0.942857
MOB	BLAv	-0.885714
MOB	ACB	-0.828571
MOB	MA	-1
MOB	SCH	0.828571
MOB	STN	-0.942857
MOB	SCsg	0.828571
MOB	RL	-0.828571
MOB	PSV	0.828571
MOB	SOC	0.885714
MOB	PG	0.828571
MOB	PC5	0.828571
MOB	I5	0.811679
MOB	CS	-0.885714
AOB	VIS	0.828571
AOB	MOB	0.942857
AOB	AOB	1
AOB	BA	0.885714
AOB	MA	-0.942857
AOB	STN	-1
AOB	SCsg	0.942857
AOB	I5	0.927634
AOB	MDRN	0.885714
AOB	y	0.885714
AOB	RM	-0.828571
AON	FRP	0.828571
AON	VIS	0.942857
AON	PL	0.885714
AON	ORB	0.828571
AON	RSP	1
AON	PTLp	0.942857
AON	AON	1
AON	PIR	0.885714
AON	SH	0.828571
AON	SCH	0.885714
AON	VMPO	0.942857
AON	PSV	0.885714
AON	PG	0.885714
AON	P5	0.828571
AON	PC5	0.885714
AON	SPVO	1
AON	IRN	0.885714
AON	ISN	0.985611
AON	PARN	0.885714
TT	ILA	0.885714
TT	TT	1
TT	FS	0.828571
TT	SG	0.885714
DP	ILA	0.828571
DP	DP	1
DP	SPF	-0.828571
DP	MTN	-0.942857
DP	ASO	-0.828571
DP	ICd	-0.828571
DP	ICe	-0.828571
DP	SCdg	-0.942857
DP	VII	-0.828571
DP	ACVII	-0.927634
PIR	PL	0.828571
PIR	RSP	0.885714
PIR	AON	0.885714
PIR	PIR	1
PIR	SH	0.885714
PIR	I5	0.811679
PIR	SPVO	0.885714
PIR	IRN	0.828571
PIR	ISN	0.927634
PIR	PARN	1
NLOT	NLOT	1
NLOT	PAA	0.828571
NLOT	AAA	0.942857
NLOT	SPF	-0.828571
NLOT	PVa	-0.828571
NLOT	PVi	-0.942857
NLOT	PVHd	-0.942857
NLOT	ICe	-0.828571
NLOT	PPT	-0.885714
NLOT	DTN	0.828571
COA	COA	1
COA	TR	0.885714
COA	AAA	0.828571
COA	GPi	0.828571
COA	VLPO	0.942857
COA	ICd	-0.942857
COA	XII	0.885714
PAA	NLOT	0.828571
PAA	PAA	1
PAA	AAA	0.942857
PAA	OV	-0.828571
PAA	ICc	-0.942857
PAA	DTN	0.828571
PAA	x	-0.942857
TR	COA	0.885714
TR	TR	1
TR	BAC	0.885714
TR	SO	0.885714
TR	ICd	-0.942857
TR	VI	0.828571
TR	DMX	-0.885714
TR	x	-0.828571
TR	RPA	0.942857
HIP	FRP	0.942857
HIP	MO	1
HIP	SS	0.942857
HIP	GU	0.828571
HIP	VISC	0.942857
HIP	AUD	0.942857
HIP	PTLp	0.828571
HIP	TEa	0.885714
HIP	HIP	1
HIP	SF	0.828571
HIP	MSC	0.828571
HIP	VENT	0.828571
HIP	GENd	0.828571
HIP	ATN	0.828571
HIP	MED	0.828571
HIP	GENv	0.942857
HIP	ADP	0.885714
HIP	LPO	0.828571
HIP	PSTN	0.828571
HIP	ZI	0.828571
HIP	APN	1
HIP	NOT	0.828571
HIP	RPF	0.942857
HIP	SUT	0.885714
HIP	SPVC	-0.828571
RHP	PL	0.828571
RHP	PERI	0.885714
RHP	RHP	1
RHP	VENT	0.828571
RHP	ATN	0.828571
RHP	INC	0.885714
RHP	SPVC	-0.828571
RHP	GRN	0.828571
RHP	IRN	0.885714
RHP	RPA	0.828571
EPd	ACA	1
EPd	EPd	1
EPd	EPv	1
EPd	BLAp	0.828571
EPd	CP	0.828571
EPd	GPe	0.942857
EPd	RT	0.942857
EPd	CLI	0.828571
EPd	DR	0.885714
EPd	V	0.828571
EPd	NI	0.828571
EPd	RPO	0.885714
EPd	PGRN	1
EPd	PHY	1
EPv	ACA	1
EPv	EPd	1
EPv	EPv	1
EPv	BLAp	0.828571
EPv	CP	0.828571
EPv	GPe	0.942857
EPv	RT	0.942857
EPv	CLI	0.828571
EPv	DR	0.885714
EPv	V	0.828571
EPv	NI	0.828571
EPv	RPO	0.885714
EPv	PGRN	1
EPv	PHY	1
BLAa	SS	0.828571
BLAa	VISC	0.828571
BLAa	AUD	0.828571
BLAa	AI	0.885714
BLAa	BLAa	1
BLAa	CP	0.942857
BLAa	SF	0.942857
BLAa	CEA	0.885714
BLAa	IA	0.885714
BLAa	GPe	0.828571
BLAa	SI	0.885714
BLAa	MSC	0.942857
BLAa	GENd	0.942857
BLAa	LAT	0.885714
BLAa	ILM	0.885714
BLAa	RT	0.828571
BLAa	AVPV	0.885714
BLAa	MEPO	0.942857
BLAa	PS	0.942857
BLAa	SFO	-0.828571
BLAa	PST	0.828571
BLAa	PSTN	0.942857
BLAa	IPN	0.828571
BLAa	CLI	0.942857
BLAa	PB	0.828571
BLAa	PCG	0.885714
BLAa	LC	0.885714
BLAa	NI	0.942857
BLAa	CN	0.942857
BLAa	Pa5	-0.885714
BLAa	AMB	0.985611
BLAa	IO	-0.828571
BLAa	MARN	0.942857
BLAp	ACA	0.828571
BLAp	EPd	0.828571
BLAp	EPv	0.828571
BLAp	BLAp	1
BLAp	BLAv	0.828571
BLAp	BMAa	0.942857
BLAp	BMAp	0.942857
BLAp	DMH	-0.942857
BLAp	SBPV	-0.828571
BLAp	ND	0.885714
BLAp	RL	0.885714
BLAp	DR	0.885714
BLAp	CS	0.828571
BLAp	RPO	0.885714
BLAp	PGRN	0.828571
BLAp	PHY	0.828571
BLAv	MOB	-0.885714
BLAv	BLAp	0.828571
BLAv	BLAv	1
BLAv	BMAa	0.942857
BLAv	BMAp	0.942857
BLAv	CP	0.828571
BLAv	ACB	0.828571
BLAv	CEA	0.942857
BLAv	IA	0.942857
BLAv	SI	0.942857
BLAv	MA	0.885714
BLAv	ND	0.828571
BLAv	RL	0.885714
BLAv	CLI	0.828571
BLAv	DR	0.885714
BLAv	SOC	-0.885714
BLAv	PCG	0.942857
BLAv	CS	1
BLAv	NI	0.828571
BLAv	RPO	0.885714
BLAv	Pa5	-0.942857
BLAv	MARN	0.828571
BMAa	BLAp	0.942857
BMAa	BLAv	0.942857
BMAa	BMAa	1
BMAa	BMAp	1
BMAa	CEA	0.885714
BMAa	IA	0.885714
BMAa	GPe	0.828571
BMAa	SI	0.885714
BMAa	RT	0.828571
BMAa	DMH	-0.828571
BMAa	ND	0.942857
BMAa	RL	0.942857
BMAa	DR	0.942857
BMAa	PCG	0.885714
BMAa	CS	0.942857
BMAa	RPO	0.942857
BMAa	Pa5	-0.885714
BMAp	BLAp	0.942857
BMAp	BLAv	0.942857
BMAp	BMAa	1
BMAp	BMAp	1
BMAp	CEA	0.885714
BMAp	IA	0.885714
BMAp	GPe	0.828571
BMAp	SI	0.885714
BMAp	RT	0.828571
BMAp	DMH	-0.828571
BMAp	ND	0.942857
BMAp	RL	0.942857
BMAp	DR	0.942857
BMAp	PCG	0.885714
BMAp	CS	0.942857
BMAp	RPO	0.942857
BMAp	Pa5	-0.885714
CP	ACA	0.828571
CP	EPd	0.828571
CP	EPv	0.828571
CP	BLAa	0.942857
CP	BLAv	0.828571
CP	CP	1
CP	ACB	0.828571
CP	SF	0.828571
CP	CEA	0.942857
CP	IA	0.942857
CP	GPe	0.942857
CP	SI	0.942857
CP	MSC	0.828571
CP	GENd	0.828571
CP	RT	0.942857
CP	MEPO	0.828571
CP	PS	0.828571
CP	PSTN	0.828571
CP	CLI	1
CP	DR	0.885714
CP	PCG	0.942857
CP	CS	0.828571
CP	LDT	0.885714
CP	NI	1
CP	RPO	0.885714
CP	CN	0.885714
CP	Pa5	-0.942857
CP	AMB	0.985611
CP	MARN	0.885714
CP	PGRN	0.828571
CP	PHY	0.828571
ACB	MOB	-0.828571
ACB	BLAv	0.828571
ACB	CP	0.828571
ACB	ACB	1
ACB	FS	0.828571
ACB	MA	0.828571
ACB	PP	-0.885714
ACB	TU	0.828571
ACB	SCsg	-0.828571
ACB	RL	0.885714
ACB	CLI	0.828571
ACB	CS	0.828571
ACB	LDT	0.885714
ACB	NI	0.828571
ACB	XII	0.828571
ACB	RM	0.942857
FS	TT	0.828571
FS	ACB	0.828571
FS	FS	1
FS	PP	-0.828571
FS	PVH	-0.942857
FS	SG	0.942857
FS	LDT	0.885714
FS	RO	0.942857
OT	OT	1
OT	B	1
OT	PDTg	1
OT	SLC	0.828571
OT	SLD	0.942857
OT	VNC	0.885714
LS	LS	1
LS	GPe	0.828571
LS	VENT	0.942857
LS	ATN	0.942857
LS	RT	0.828571
LS	ARH	0.828571
LS	PVp	0.828571
LS	VLPO	0.885714
LS	INC	0.828571
LS	IF	0.828571
LS	AP	-0.811679
LS	SPVC	-0.942857
LS	XII	0.942857
SF	MO	0.828571
SF	SS	0.942857
SF	GU	0.885714
SF	VISC	0.942857
SF	AUD	0.942857
SF	AI	0.942857
SF	TEa	0.885714
SF	HIP	0.828571
SF	BLAa	0.942857
SF	CP	0.828571
SF	SF	1
SF	MSC	1
SF	GENd	1
SF	LAT	0.942857
SF	MED	0.828571
SF	ILM	0.942857
SF	AVPV	0.942857
SF	MEPO	0.885714
SF	PS	0.885714
SF	PSTN	1
SF	SCiw	0.828571
SF	APN	0.828571
SF	NOT	0.828571
SF	CLI	0.828571
SF	SUT	0.885714
SF	NI	0.828571
SF	CN	0.828571
SF	AMB	0.898645
SF	MARN	0.885714
SH	PL	0.885714
SH	RSP	0.828571
SH	AON	0.828571
SH	PIR	0.885714
SH	SH	1
SH	TRS	0.885714
SH	BAC	0.828571
SH	SCzo	0.828571
SH	AP	-0.811679
SH	SPVO	0.828571
SH	DMX	-0.828571
SH	IRN	0.828571
SH	ISN	0.898645
SH	PARN	0.885714
SH	RPA	0.885714
AAA	NLOT	0.942857
AAA	COA	0.828571
AAA	PAA	0.942857
AAA	AAA	1
AAA	MTN	-0.828571
AAA	PVi	-0.828571
AAA	PVHd	-0.828571
AAA	ICc	-0.885714
AAA	x	-0.885714
BA	AOB	0.885714
BA	BA	1
BA	SPA	-0.942857
BA	MBO	-0.885714
BA	PMd	-0.942857
BA	PST	-0.828571
BA	STN	-0.885714
BA	SCsg	0.942857
BA	IPN	-0.828571
BA	I5	0.927634
BA	SPVI	-0.828571
BA	MDRN	1
BA	y	0.885714
BA	RM	-0.828571
CEA	AI	0.828571
CEA	BLAa	0.885714
CEA	BLAv	0.942857
CEA	BMAa	0.885714
CEA	BMAp	0.885714
CEA	CP	0.942857
CEA	CEA	1
CEA	IA	1
CEA	GPe	0.885714
CEA	SI	1
CEA	RT	0.885714
CEA	SFO	-0.828571
CEA	CLI	0.942857
CEA	DR	0.942857
CEA	PCG	1
CEA	CS	0.942857
CEA	NI	0.942857
CEA	RPO	0.942857
CEA	CN	0.828571
CEA	Pa5	-1
CEA	AMB	0.927634
CEA	IO	-0.828571
CEA	MARN	0.942857
IA	AI	0.828571
IA	BLAa	0.885714
IA	BLAv	0.942857
IA	BMAa	0.885714
IA	BMAp	0.885714
IA	CP	0.942857
IA	CEA	1
IA	IA	1
IA	GPe	0.885714
IA	SI	1
IA	RT	0.885714
IA	SFO	-0.828571
IA	CLI	0.942857
IA	DR	0.942857
IA	PCG	1
IA	CS	0.942857
IA	NI	0.942857
IA	RPO	0.942857
IA	CN	0.828571
IA	Pa5	-1
IA	AMB	0.927634
IA	IO	-0.828571
IA	MARN	0.942857
MEA	MEA	1
MEA	LRN	-0.828571
GPe	SS	0.828571
GPe	VISC	0.828571
GPe	AUD	0.828571
GPe	ACA	0.942857
GPe	EPd	0.942857
GPe	EPv	0.942857
GPe	BLAa	0.828571
GPe	BMAa	0.828571
GPe	BMAp	0.828571
GPe	CP	0.942857
GPe	LS	0.828571
GPe	CEA	0.885714
GPe	IA	0.885714
GPe	GPe	1
GPe	SI	0.885714
GPe	RT	1
GPe	CLI	0.942857
GPe	DR	0.942857
GPe	PCG	0.885714
GPe	NI	0.942857
GPe	RPO	0.942857
GPe	Pa5	-0.885714
GPe	AMB	0.898645
GPe	PGRN	0.942857
GPe	PHY	0.942857
GPi	COA	0.828571
GPi	GPi	1
GPi	PMv	0.885714
GPi	TU	0.828571
GPi	Acs5	0.885714
GPi	NTS	-0.885714
GPi	LRN	-0.942857
GPi	PAS	-0.942857
GPi	XII	0.885714
SI	AI	0.828571
SI	BLAa	0.885714
SI	BLAv	0.942857
SI	BMAa	0.885714
SI	BMAp	0.885714
SI	CP	0.942857
SI	CEA	1
SI	IA	1
SI	GPe	0.885714
SI	SI	1
SI	RT	0.885714
SI	SFO	-0.828571
SI	CLI	0.942857
SI	DR	0.942857
SI	PCG	1
SI	CS	0.942857
SI	NI	0.942857
SI	RPO	0.942857
SI	CN	0.828571
SI	Pa5	-1
SI	AMB	0.927634
SI	IO	-0.828571
SI	MARN	0.942857
MA	MOB	-1
MA	AOB	-0.942857
MA	BLAv	0.885714
MA	ACB	0.828571
MA	MA	1
MA	SCH	-0.828571
MA	STN	0.942857
MA	SCsg	-0.828571
MA	RL	0.828571
MA	PSV	-0.828571
MA	SOC	-0.885714
MA	PG	-0.828571
MA	PC5	-0.828571
MA	I5	-0.811679
MA	CS	0.885714
MSC	MO	0.828571
MSC	SS	0.942857
MSC	GU	0.885714
MSC	VISC	0.942857
MSC	AUD	0.942857
MSC	AI	0.942857
MSC	TEa	0.885714
MSC	HIP	0.828571
MSC	BLAa	0.942857
MSC	CP	0.828571
MSC	SF	1
MSC	MSC	1
MSC	GENd	1
MSC	LAT	0.942857
MSC	MED	0.828571
MSC	ILM	0.942857
MSC	AVPV	0.942857
MSC	MEPO	0.885714
MSC	PS	0.885714
MSC	PSTN	1
MSC	SCiw	0.828571
MSC	APN	0.828571
MSC	NOT	0.828571
MSC	CLI	0.828571
MSC	SUT	0.885714
MSC	NI	0.828571
MSC	CN	0.828571
MSC	AMB	0.898645
MSC	MARN	0.885714
TRS	SH	0.885714
TRS	TRS	1
TRS	BAC	0.942857
TRS	ARH	0.885714
TRS	PVp	0.885714
TRS	AP	-0.927634
TRS	DCN	-0.828571
TRS	ECU	-0.885714
TRS	DMX	-0.942857
TRS	RPA	0.885714
BST	BST	1
BST	SPA	0.885714
BST	MED	0.828571
BST	EPI	1
BST	AVP	0.885714
BST	MEPO	0.828571
BST	MPO	0.942857
BST	PD	1
BST	PS	0.828571
BST	AHN	0.828571
BST	MBO	0.942857
BST	MPN	0.942857
BST	PMd	0.828571
BST	PH	0.885714
BST	LPO	0.828571
BST	PST	0.942857
BST	PeF	0.885714
BST	TU	0.828571
BST	ZI	0.828571
BST	PRC	1
BST	NOT	0.828571
BST	OP	1
BST	IF	0.942857
BST	IPN	0.942857
BST	NTB	0.942857
BST	ICB	-0.811679
BAC	TR	0.885714
BAC	SH	0.828571
BAC	TRS	0.942857
BAC	BAC	1
BAC	SO	0.828571
BAC	MPT	0.828571
BAC	AP	-0.811679
BAC	ECU	-0.942857
BAC	DMX	-1
BAC	RPA	0.942857
VENT	MO	0.828571
VENT	HIP	0.828571
VENT	RHP	0.828571
VENT	LS	0.942857
VENT	VENT	1
VENT	ATN	1
VENT	LPO	0.828571
VENT	ZI	0.828571
VENT	INC	0.942857
VENT	APN	0.828571
VENT	SPVC	-1
VENT	XII	0.828571
SPF	DP	-0.828571
SPF	NLOT	-0.828571
SPF	SPF	1
SPF	LAT	0.828571
SPF	MED	0.885714
SPF	MTN	0.942857
SPF	ILM	0.828571
SPF	PVa	0.885714
SPF	PVi	0.942857
SPF	ADP	0.828571
SPF	AVPV	0.828571
SPF	PVHd	0.942857
SPF	VMH	0.942857
SPF	PH	0.828571
SPF	PeF	0.828571
SPF	ICe	1
SPF	NOT	0.885714
SPF	PPT	0.885714
SPA	BA	-0.942857
SPA	BST	0.885714
SPA	SPA	1
SPA	EPI	0.885714
SPA	ASO	0.828571
SPA	MEPO	0.885714
SPA	OV	0.885714
SPA	PD	0.885714
SPA	PS	0.885714
SPA	MBO	0.942857
SPA	PMd	0.885714
SPA	PH	0.828571
SPA	PST	0.942857
SPA	PeF	0.828571
SPA	SCsg	-0.828571
SPA	PRC	0.885714
SPA	OP	0.885714
SPA	IPN	0.942857
SPA	I5	-0.811679
SPA	LC	0.828571
SPA	VII	0.828571
SPA	MDRN	-0.942857
PP	ACB	-0.885714
PP	FS	-0.828571
PP	PP	1
PP	TU	-0.828571
PP	SCop	0.885714
PP	SCsg	0.885714
PP	LDT	-0.885714
PP	RM	-0.942857
GENd	MO	0.828571
GENd	SS	0.942857
GENd	GU	0.885714
GENd	VISC	0.942857
GENd	AUD	0.942857
GENd	AI	0.942857
GENd	TEa	0.885714
GENd	HIP	0.828571
GENd	BLAa	0.942857
GENd	CP	0.828571
GENd	SF	1
GENd	MSC	1
GENd	GENd	1
GENd	LAT	0.942857
GENd	MED	0.828571
GENd	ILM	0.942857
GENd	AVPV	0.942857
GENd	MEPO	0.885714
GENd	PS	0.885714
GENd	PSTN	1
GENd	SCiw	0.828571
GENd	APN	0.828571
GENd	NOT	0.828571
GENd	CLI	0.828571
GENd	SUT	0.885714
GENd	NI	0.828571
GENd	CN	0.828571
GENd	AMB	0.898645
GENd	MARN	0.885714
LAT	SS	0.828571
LAT	VISC	0.828571
LAT	AUD	0.828571
LAT	AI	0.828571
LAT	BLAa	0.885714
LAT	SF	0.942857
LAT	MSC	0.942857
LAT	SPF	0.828571
LAT	GENd	0.942857
LAT	LAT	1
LAT	MED	0.942857
LAT	MTN	0.885714
LAT	ILM	1
LAT	GENv	0.828571
LAT	AVPV	1
LAT	MEPO	0.942857
LAT	MPO	0.828571
LAT	PS	0.942857
LAT	MPN	0.828571
LAT	VMH	0.885714
LAT	PST	0.828571
LAT	PSTN	0.942857
LAT	ICe	0.828571
LAT	NOT	0.942857
LAT	RPF	0.828571
LAT	IPN	0.828571
LAT	LC	0.828571
LAT	AMB	0.811679
ATN	MO	0.828571
ATN	HIP	0.828571
ATN	RHP	0.828571
ATN	LS	0.942857
ATN	VENT	1
ATN	ATN	1
ATN	LPO	0.828571
ATN	ZI	0.828571
ATN	INC	0.942857
ATN	APN	0.828571
ATN	SPVC	-1
ATN	XII	0.828571
MED	MO	0.828571
MED	HIP	0.828571
MED	SF	0.828571
MED	MSC	0.828571
MED	BST	0.828571
MED	SPF	0.885714
MED	GENd	0.828571
MED	LAT	0.942857
MED	MED	1
MED	MTN	0.828571
MED	ILM	0.942857
MED	GENv	0.942857
MED	EPI	0.828571
MED	ADP	0.885714
MED	AVP	0.828571
MED	AVPV	0.942857
MED	MEPO	0.828571
MED	MPO	0.942857
MED	PD	0.828571
MED	PS	0.828571
MED	MPN	0.942857
MED	VMH	0.942857
MED	PH	0.885714
MED	LPO	0.885714
MED	PSTN	0.828571
MED	PeF	0.885714
MED	ZI	0.885714
MED	ICe	0.885714
MED	PRC	0.828571
MED	APN	0.828571
MED	NOT	1
MED	OP	0.828571
MED	PPT	0.828571
MED	RPF	0.942857
MTN	DP	-0.942857
MTN	AAA	-0.828571
MTN	SPF	0.942857
MTN	LAT	0.885714
MTN	MED	0.828571
MTN	MTN	1
MTN	ILM	0.885714
MTN	PVi	0.828571
MTN	AVPV	0.885714
MTN	PVHd	0.828571
MTN	VMH	0.885714
MTN	ICe	0.942857
MTN	SCdg	0.828571
MTN	NOT	0.828571
MTN	x	0.828571
ILM	SS	0.828571
ILM	VISC	0.828571
ILM	AUD	0.828571
ILM	AI	0.828571
ILM	BLAa	0.885714
ILM	SF	0.942857
ILM	MSC	0.942857
ILM	SPF	0.828571
ILM	GENd	0.942857
ILM	LAT	1
ILM	MED	0.942857
ILM	MTN	0.885714
ILM	ILM	1
ILM	GENv	0.828571
ILM	AVPV	1
ILM	MEPO	0.942857
ILM	MPO	0.828571
ILM	PS	0.942857
ILM	MPN	0.828571
ILM	VMH	0.885714
ILM	PST	0.828571
ILM	PSTN	0.942857
ILM	ICe	0.828571
ILM	NOT	0.942857
ILM	RPF	0.828571
ILM	IPN	0.828571
ILM	LC	0.828571
ILM	AMB	0.811679
RT	SS	0.828571
RT	VISC	0.828571
RT	AUD	0.828571
RT	ACA	0.942857
RT	EPd	0.942857
RT	EPv	0.942857
RT	BLAa	0.828571
RT	BMAa	0.828571
RT	BMAp	0.828571
RT	CP	0.942857
RT	LS	0.828571
RT	CEA	0.885714
RT	IA	0.885714
RT	GPe	1
RT	SI	0.885714
RT	RT	1
RT	CLI	0.942857
RT	DR	0.942857
RT	PCG	0.885714
RT	NI	0.942857
RT	RPO	0.942857
RT	Pa5	-0.885714
RT	AMB	0.898645
RT	PGRN	0.942857
RT	PHY	0.942857
GENv	FRP	0.885714
GENv	MO	0.942857
GENv	SS	0.828571
GENv	VISC	0.828571
GENv	AUD	0.828571
GENv	HIP	0.942857
GENv	LAT	0.828571
GENv	MED	0.942857
GENv	ILM	0.828571
GENv	GENv	1
GENv	ADP	0.942857
GENv	AVPV	0.828571
GENv	MPO	0.885714
GENv	MPN	0.885714
GENv	VMH	0.828571
GENv	LPO	0.942857
GENv	RCH	0.885714
GENv	ZI	0.942857
GENv	APN	0.942857
GENv	NOT	0.942857
GENv	RPF	1
GENv	P5	0.828571
GENv	PRNr	0.828571
GENv	DCN	-0.828571
EPI	BST	1
EPI	SPA	0.885714
EPI	MED	0.828571
EPI	EPI	1
EPI	AVP	0.885714
EPI	MEPO	0.828571
EPI	MPO	0.942857
EPI	PD	1
EPI	PS	0.828571
EPI	AHN	0.828571
EPI	MBO	0.942857
EPI	MPN	0.942857
EPI	PMd	0.828571
EPI	PH	0.885714
EPI	LPO	0.828571
EPI	PST	0.942857
EPI	PeF	0.885714
EPI	TU	0.828571
EPI	ZI	0.828571
EPI	PRC	1
EPI	NOT	0.828571
EPI	OP	1
EPI	IF	0.942857
EPI	IPN	0.942857
EPI	NTB	0.942857
EPI	ICB	-0.811679
SO	TR	0.885714
SO	BAC	0.828571
SO	SO	1
SO	SFO	0.828571
SO	ICd	-0.828571
SO	SCdg	-0.828571
SO	SCdw	-0.885714
SO	MPT	0.828571
SO	PB	-0.828571
SO	SLD	-0.828571
SO	VI	0.885714
SO	DMX	-0.828571
SO	IO	0.828571
SO	x	-0.828571
ASO	DP	-0.828571
ASO	SPA	0.828571
ASO	ASO	1
ASO	MEPO	0.828571
ASO	OV	0.885714
ASO	PS	0.828571
ASO	SFO	-0.942857
ASO	SCzo	-0.885714
ASO	MPT	-0.828571
ASO	I5	-0.811679
ASO	VI	-0.942857
ASO	VII	1
ASO	IO	-0.942857
ASO	MARN	0.828571
PVH	FS	-0.942857
PVH	PVH	1
PVH	PVa	0.885714
PVH	DMH	0.885714
PVH	SBPV	0.828571
PVH	NLL	0.828571
PVH	SG	-0.885714
PVH	RO	-1
PVa	NLOT	-0.828571
PVa	SPF	0.885714
PVa	PVH	0.885714
PVa	PVa	1
PVa	PVi	0.942857
PVa	DMH	0.885714
PVa	SBPV	0.942857
PVa	PVHd	0.942857
PVa	ICe	0.885714
PVa	PPT	0.828571
PVa	NLL	0.828571
PVa	SG	-0.828571
PVa	RO	-0.885714
PVi	NLOT	-0.942857
PVi	AAA	-0.828571
PVi	SPF	0.942857
PVi	MTN	0.828571
PVi	PVa	0.942857
PVi	PVi	1
PVi	SBPV	0.885714
PVi	AHN	0.828571
PVi	PVHd	1
PVi	VMH	0.828571
PVi	ICe	0.942857
PVi	PPT	0.942857
PVi	P5	0.828571
ARH	LS	0.828571
ARH	TRS	0.885714
ARH	ARH	1
ARH	PVp	1
ARH	TU	0.828571
ARH	IF	0.885714
ARH	Acs5	0.942857
ARH	AP	-0.898645
ARH	DCN	-0.828571
ARH	ECU	-0.828571
ARH	NTB	0.828571
ADP	FRP	0.942857
ADP	MO	0.885714
ADP	PTLp	0.828571
ADP	TEa	0.828571
ADP	HIP	0.885714
ADP	SPF	0.828571
ADP	MED	0.885714
ADP	GENv	0.942857
ADP	ADP	1
ADP	PVpo	0.828571
ADP	VMPO	0.828571
ADP	LPO	0.828571
ADP	ZI	0.828571
ADP	ICe	0.828571
ADP	APN	0.885714
ADP	NOT	0.885714
ADP	NPC	0.828571
ADP	PPT	0.885714
ADP	RPF	0.942857
ADP	NLL	0.885714
ADP	SUT	0.828571
ADP	P5	0.942857
AVP	BST	0.885714
AVP	MED	0.828571
AVP	EPI	0.885714
AVP	AVP	1
AVP	MPO	0.942857
AVP	PD	0.885714
AVP	PVpo	0.885714
AVP	AHN	0.942857
AVP	MBO	0.828571
AVP	MPN	0.942857
AVP	PH	0.885714
AVP	LPO	0.885714
AVP	PeF	0.885714
AVP	ZI	0.885714
AVP	PRC	0.885714
AVP	NOT	0.828571
AVP	NPC	0.885714
AVP	OP	0.885714
AVP	PPT	0.828571
AVP	DCN	-0.942857
AVP	NTB	0.942857
AVPV	SS	0.828571
AVPV	VISC	0.828571
AVPV	AUD	0.828571
AVPV	AI	0.828571
AVPV	BLAa	0.885714
AVPV	SF	0.942857
AVPV	MSC	0.942857
AVPV	SPF	0.828571
AVPV	GENd	0.942857
AVPV	LAT	1
AVPV	MED	0.942857
AVPV	MTN	0.885714
AVPV	ILM	1
AVPV	GENv	0.828571
AVPV	AVPV	1
AVPV	MEPO	0.942857
AVPV	MPO	0.828571
AVPV	PS	0.942857
AVPV	MPN	0.828571
AVPV	VMH	0.885714
AVPV	PST	0.828571
AVPV	PSTN	0.942857
AVPV	ICe	0.828571
AVPV	NOT	0.942857
AVPV	RPF	0.828571
AVPV	IPN	0.828571
AVPV	LC	0.828571
AVPV	AMB	0.811679
DMH	BLAp	-0.942857
DMH	BMAa	-0.828571
DMH	BMAp	-0.828571
DMH	PVH	0.885714
DMH	PVa	0.885714
DMH	DMH	1
DMH	SBPV	0.942857
DMH	SG	-0.828571
DMH	RO	-0.885714
MEPO	BLAa	0.942857
MEPO	CP	0.828571
MEPO	SF	0.885714
MEPO	MSC	0.885714
MEPO	BST	0.828571
MEPO	SPA	0.885714
MEPO	GENd	0.885714
MEPO	LAT	0.942857
MEPO	MED	0.828571
MEPO	ILM	0.942857
MEPO	EPI	0.828571
MEPO	ASO	0.828571
MEPO	AVPV	0.942857
MEPO	MEPO	1
MEPO	OV	0.885714
MEPO	PD	0.828571
MEPO	PS	1
MEPO	PST	0.942857
MEPO	PSTN	0.885714
MEPO	PRC	0.828571
MEPO	NOT	0.828571
MEPO	OP	0.828571
MEPO	IPN	0.942857
MEPO	CLI	0.828571
MEPO	LC	0.942857
MEPO	NI	0.828571
MEPO	CN	0.885714
MEPO	VII	0.828571
MEPO	AMB	0.898645
MEPO	MARN	0.828571
MPO	BST	0.942857
MPO	LAT	0.828571
MPO	MED	0.942857
MPO	ILM	0.828571
MPO	GENv	0.885714
MPO	EPI	0.942857
MPO	AVP	0.942857
MPO	AVPV	0.828571
MPO	MPO	1
MPO	PD	0.942857
MPO	AHN	0.885714
MPO	MBO	0.885714
MPO	MPN	1
MPO	VMH	0.885714
MPO	PH	0.942857
MPO	LHA	0.828571
MPO	LPO	0.942857
MPO	PST	0.828571
MPO	PeF	0.942857
MPO	RCH	0.828571
MPO	ZI	0.942857
MPO	PRC	0.942857
MPO	NOT	0.942857
MPO	OP	0.942857
MPO	RPF	0.885714
MPO	IF	0.828571
MPO	IPN	0.828571
MPO	DCN	-0.885714
MPO	NTB	0.885714
OV	PAA	-0.828571
OV	SPA	0.885714
OV	ASO	0.885714
OV	MEPO	0.885714
OV	OV	1
OV	PS	0.885714
OV	PST	0.828571
OV	SCzo	-0.828571
OV	IPN	0.828571
OV	LC	0.942857
OV	CN	0.828571
OV	VI	-0.942857
OV	VII	0.885714
OV	x	0.942857
PD	BST	1
PD	SPA	0.885714
PD	MED	0.828571
PD	EPI	1
PD	AVP	0.885714
PD	MEPO	0.828571
PD	MPO	0.942857
PD	PD	1
PD	PS	0.828571
PD	AHN	0.828571
PD	MBO	0.942857
PD	MPN	0.942857
PD	PMd	0.828571
PD	PH	0.885714
PD	LPO	0.828571
PD	PST	0.942857
PD	PeF	0.885714
PD	TU	0.828571
PD	ZI	0.828571
PD	PRC	1
PD	NOT	0.828571
PD	OP	1
PD	IF	0.942857
PD	IPN	0.942857
PD	NTB	0.942857
PD	ICB	-0.811679
PS	BLAa	0.942857
PS	CP	0.828571
PS	SF	0.885714
PS	MSC	0.885714
PS	BST	0.828571
PS	SPA	0.885714
PS	GENd	0.885714
PS	LAT	0.942857
PS	MED	0.828571
PS	ILM	0.942857
PS	EPI	0.828571
PS	ASO	0.828571
PS	AVPV	0.942857
PS	MEPO	1
PS	OV	0.885714
PS	PD	0.828571
PS	PS	1
PS	PST	0.942857
PS	PSTN	0.885714
PS	PRC	0.828571
PS	NOT	0.828571
PS	OP	0.828571
PS	IPN	0.942857
PS	CLI	0.828571
PS	LC	0.942857
PS	NI	0.828571
PS	CN	0.885714
PS	VII	0.828571
PS	AMB	0.898645
PS	MARN	0.828571
PVp	LS	0.828571
PVp	TRS	0.885714
PVp	ARH	1
PVp	PVp	1
PVp	TU	0.828571
PVp	IF	0.885714
PVp	Acs5	0.942857
PVp	AP	-0.898645
PVp	DCN	-0.828571
PVp	ECU	-0.828571
PVp	NTB	0.828571
PVpo	ADP	0.828571
PVpo	AVP	0.885714
PVpo	PVpo	1
PVpo	SCH	0.828571
PVpo	VMPO	0.885714
PVpo	LPO	0.828571
PVpo	ZI	0.828571
PVpo	NPC	1
PVpo	PPT	0.885714
PVpo	NLL	0.885714
PVpo	PSV	0.828571
PVpo	PG	0.828571
PVpo	P5	0.942857
PVpo	PC5	0.828571
PVpo	DCN	-0.942857
SBPV	BLAp	-0.828571
SBPV	PVH	0.828571
SBPV	PVa	0.942857
SBPV	PVi	0.885714
SBPV	DMH	0.942857
SBPV	SBPV	1
SBPV	AHN	0.885714
SBPV	PVHd	0.885714
SBPV	LHA	0.828571
SBPV	VNC	-0.828571
SBPV	RO	-0.828571
SCH	VIS	0.942857
SCH	PL	0.828571
SCH	RSP	0.885714
SCH	MOB	0.828571
SCH	AON	0.885714
SCH	MA	-0.828571
SCH	PVpo	0.828571
SCH	SCH	1
SCH	VMPO	0.942857
SCH	NPC	0.828571
SCH	NLL	0.942857
SCH	PSV	1
SCH	SOC	0.885714
SCH	PG	1
SCH	P5	0.885714
SCH	PC5	1
SCH	SPVO	0.885714
SCH	ISN	0.840668
SFO	AI	-0.885714
SFO	BLAa	-0.828571
SFO	CEA	-0.828571
SFO	IA	-0.828571
SFO	SI	-0.828571
SFO	SO	0.828571
SFO	ASO	-0.942857
SFO	SFO	1
SFO	SCzo	0.828571
SFO	SCdg	-0.828571
SFO	MPT	0.885714
SFO	PCG	-0.828571
SFO	Pa5	0.828571
SFO	VI	0.885714
SFO	VII	-0.942857
SFO	IO	1
SFO	MARN	-0.942857
SFO	PPY	-0.828571
VMPO	VIS	0.885714
VMPO	RSP	0.942857
VMPO	PTLp	0.828571
VMPO	AON	0.942857
VMPO	ADP	0.828571
VMPO	PVpo	0.885714
VMPO	SCH	0.942857
VMPO	VMPO	1
VMPO	NPC	0.885714
VMPO	PPT	0.828571
VMPO	NLL	0.885714
VMPO	PSV	0.942857
VMPO	PG	0.942857
VMPO	P5	0.942857
VMPO	PC5	0.942857
VMPO	SPVO	0.942857
VMPO	ISN	0.898645
VLPO	ILA	0.828571
VLPO	COA	0.942857
VLPO	LS	0.885714
VLPO	VLPO	1
VLPO	ICd	-0.885714
VLPO	SG	0.828571
VLPO	AP	-0.840668
VLPO	XII	0.942857
AHN	BST	0.828571
AHN	EPI	0.828571
AHN	PVi	0.828571
AHN	AVP	0.942857
AHN	MPO	0.885714
AHN	PD	0.828571
AHN	SBPV	0.885714
AHN	AHN	1
AHN	MBO	0.885714
AHN	MPN	0.885714
AHN	PVHd	0.828571
AHN	VMH	0.828571
AHN	PH	0.942857
AHN	LHA	0.885714
AHN	PeF	0.942857
AHN	PRC	0.828571
AHN	OP	0.828571
AHN	DCN	-0.828571
AHN	NTB	0.885714
AHN	VNC	-0.828571
MBO	BA	-0.885714
MBO	BST	0.942857
MBO	SPA	0.942857
MBO	EPI	0.942857
MBO	AVP	0.828571
MBO	MPO	0.885714
MBO	PD	0.942857
MBO	AHN	0.885714
MBO	MBO	1
MBO	MPN	0.885714
MBO	PMd	0.942857
MBO	VMH	0.828571
MBO	PH	0.942857
MBO	LHA	0.828571
MBO	PST	0.885714
MBO	PeF	0.942857
MBO	PRC	0.942857
MBO	OP	0.942857
MBO	IF	0.828571
MBO	IPN	0.885714
MBO	NTB	0.885714
MBO	MDRN	-0.885714
MPN	BST	0.942857
MPN	LAT	0.828571
MPN	MED	0.942857
MPN	ILM	0.828571
MPN	GENv	0.885714
MPN	EPI	0.942857
MPN	AVP	0.942857
MPN	AVPV	0.828571
MPN	MPO	1
MPN	PD	0.942857
MPN	AHN	0.885714
MPN	MBO	0.885714
MPN	MPN	1
MPN	VMH	0.885714
MPN	PH	0.942857
MPN	LHA	0.828571
MPN	LPO	0.942857
MPN	PST	0.828571
MPN	PeF	0.942857
MPN	RCH	0.828571
MPN	ZI	0.942857
MPN	PRC	0.942857
MPN	NOT	0.942857
MPN	OP	0.942857
MPN	RPF	0.885714
MPN	IF	0.828571
MPN	IPN	0.828571
MPN	DCN	-0.885714
MPN	NTB	0.885714
PMd	BA	-0.942857
PMd	BST	0.828571
PMd	SPA	0.885714
PMd	EPI	0.828571
PMd	PD	0.828571
PMd	MBO	0.942857
PMd	PMd	1
PMd	PH	0.828571
PMd	PeF	0.828571
PMd	TU	0.828571
PMd	SCsg	-0.885714
PMd	PRC	0.828571
PMd	OP	0.828571
PMd	MDRN	-0.942857
PMv	GPi	0.885714
PMv	PMv	1
PMv	SCdw	-0.828571
PMv	Acs5	0.828571
PMv	SLC	-0.942857
PMv	SLD	-0.885714
PMv	NTS	-0.885714
PMv	LIN	-0.885714
PMv	LRN	-0.942857
PMv	PAS	-0.828571
PVHd	NLOT	-0.942857
PVHd	AAA	-0.828571
PVHd	SPF	0.942857
PVHd	MTN	0.828571
PVHd	PVa	0.942857
PVHd	PVi	1
PVHd	SBPV	0.885714
PVHd	AHN	0.828571
PVHd	PVHd	1
PVHd	VMH	0.828571
PVHd	ICe	0.942857
PVHd	PPT	0.942857
PVHd	P5	0.828571
VMH	SPF	0.942857
VMH	LAT	0.885714
VMH	MED	0.942857
VMH	MTN	0.885714
VMH	ILM	0.885714
VMH	GENv	0.828571
VMH	PVi	0.828571
VMH	AVPV	0.885714
VMH	MPO	0.885714
VMH	AHN	0.828571
VMH	MBO	0.828571
VMH	MPN	0.885714
VMH	PVHd	0.828571
VMH	VMH	1
VMH	PH	0.942857
VMH	LHA	0.885714
VMH	PeF	0.942857
VMH	ICe	0.942857
VMH	NOT	0.942857
VMH	RPF	0.828571
VMH	PRNr	0.828571
PH	BST	0.885714
PH	SPF	0.828571
PH	SPA	0.828571
PH	MED	0.885714
PH	EPI	0.885714
PH	AVP	0.885714
PH	MPO	0.942857
PH	PD	0.885714
PH	AHN	0.942857
PH	MBO	0.942857
PH	MPN	0.942857
PH	PMd	0.828571
PH	VMH	0.942857
PH	PH	1
PH	LHA	0.942857
PH	LPO	0.828571
PH	PeF	1
PH	ZI	0.828571
PH	ICe	0.828571
PH	PRC	0.885714
PH	NOT	0.885714
PH	OP	0.885714
PH	NTB	0.828571
LHA	MPO	0.828571
LHA	SBPV	0.828571
LHA	AHN	0.885714
LHA	MBO	0.828571
LHA	MPN	0.828571
LHA	VMH	0.885714
LHA	PH	0.942857
LHA	LHA	1
LHA	PeF	0.942857
LHA	RCH	0.828571
LHA	PRNr	0.885714
LHA	VNC	-0.885714
LPO	MO	0.828571
LPO	HIP	0.828571
LPO	BST	0.828571
LPO	VENT	0.828571
LPO	ATN	0.828571
LPO	MED	0.885714
LPO	GENv	0.942857
LPO	EPI	0.828571
LPO	ADP	0.828571
LPO	AVP	0.885714
LPO	MPO	0.942857
LPO	PD	0.828571
LPO	PVpo	0.828571
LPO	MPN	0.942857
LPO	PH	0.828571
LPO	LPO	1
LPO	PeF	0.828571
LPO	RCH	0.942857
LPO	ZI	1
LPO	PRC	0.828571
LPO	APN	0.828571
LPO	NOT	0.885714
LPO	NPC	0.828571
LPO	OP	0.828571
LPO	RPF	0.942857
LPO	DCN	-0.942857
LPO	ECU	-0.828571
LPO	SPVC	-0.828571
PST	BLAa	0.828571
PST	BA	-0.828571
PST	BST	0.942857
PST	SPA	0.942857
PST	LAT	0.828571
PST	ILM	0.828571
PST	EPI	0.942857
PST	AVPV	0.828571
PST	MEPO	0.942857
PST	MPO	0.828571
PST	OV	0.828571
PST	PD	0.942857
PST	PS	0.942857
PST	MBO	0.885714
PST	MPN	0.828571
PST	PST	1
PST	PRC	0.942857
PST	OP	0.942857
PST	IF	0.885714
PST	IPN	1
PST	LC	0.885714
PST	NTB	0.828571
PST	AMB	0.811679
PST	ICB	-0.811679
PST	MDRN	-0.828571
PST	RM	0.828571
PSTN	MO	0.828571
PSTN	SS	0.942857
PSTN	GU	0.885714
PSTN	VISC	0.942857
PSTN	AUD	0.942857
PSTN	AI	0.942857
PSTN	TEa	0.885714
PSTN	HIP	0.828571
PSTN	BLAa	0.942857
PSTN	CP	0.828571
PSTN	SF	1
PSTN	MSC	1
PSTN	GENd	1
PSTN	LAT	0.942857
PSTN	MED	0.828571
PSTN	ILM	0.942857
PSTN	AVPV	0.942857
PSTN	MEPO	0.885714
PSTN	PS	0.885714
PSTN	PSTN	1
PSTN	SCiw	0.828571
PSTN	APN	0.828571
PSTN	NOT	0.828571
PSTN	CLI	0.828571
PSTN	SUT	0.885714
PSTN	NI	0.828571
PSTN	CN	0.828571
PSTN	AMB	0.898645
PSTN	MARN	0.885714
PeF	BST	0.885714
PeF	SPF	0.828571
PeF	SPA	0.828571
PeF	MED	0.885714
PeF	EPI	0.885714
PeF	AVP	0.885714
PeF	MPO	0.942857
PeF	PD	0.885714
PeF	AHN	0.942857
PeF	MBO	0.942857
PeF	MPN	0.942857
PeF	PMd	0.828571
PeF	VMH	0.942857
PeF	PH	1
PeF	LHA	0.942857
PeF	LPO	0.828571
PeF	PeF	1
PeF	ZI	0.828571
PeF	ICe	0.828571
PeF	PRC	0.885714
PeF	NOT	0.885714
PeF	OP	0.885714
PeF	NTB	0.828571
RCH	GENv	0.885714
RCH	MPO	0.828571
RCH	MPN	0.828571
RCH	LHA	0.828571
RCH	LPO	0.942857
RCH	RCH	1
RCH	ZI	0.942857
RCH	INC	0.828571
RCH	RPF	0.885714
RCH	PRNr	0.885714
RCH	DCN	-0.885714
RCH	ECU	-0.885714
RCH	PAS	-0.828571
STN	VIS	-0.828571
STN	MOB	-0.942857
STN	AOB	-1
STN	BA	-0.885714
STN	MA	0.942857
STN	STN	1
STN	SCsg	-0.942857
STN	I5	-0.927634
STN	MDRN	-0.885714
STN	y	-0.885714
STN	RM	0.828571
TU	ACB	0.828571
TU	GPi	0.828571
TU	BST	0.828571
TU	PP	-0.828571
TU	EPI	0.828571
TU	ARH	0.828571
TU	PD	0.828571
TU	PVp	0.828571
TU	PMd	0.828571
TU	TU	1
TU	SCsg	-0.885714
TU	PRC	0.828571
TU	OP	0.828571
TU	IF	0.942857
TU	Acs5	0.885714
TU	XII	0.828571
TU	RM	0.942857
ZI	MO	0.828571
ZI	HIP	0.828571
ZI	BST	0.828571
ZI	VENT	0.828571
ZI	ATN	0.828571
ZI	MED	0.885714
ZI	GENv	0.942857
ZI	EPI	0.828571
ZI	ADP	0.828571
ZI	AVP	0.885714
ZI	MPO	0.942857
ZI	PD	0.828571
ZI	PVpo	0.828571
ZI	MPN	0.942857
ZI	PH	0.828571
ZI	LPO	1
ZI	PeF	0.828571
ZI	RCH	0.942857
ZI	ZI	1
ZI	PRC	0.828571
ZI	APN	0.828571
ZI	NOT	0.885714
ZI	NPC	0.828571
ZI	OP	0.828571
ZI	RPF	0.942857
ZI	DCN	-0.942857
ZI	ECU	-0.828571
ZI	SPVC	-0.828571
SCop	PERI	0.885714
SCop	ECT	0.942857
SCop	PP	0.885714
SCop	SCop	1
SCop	SCsg	0.828571
SCop	SCig	0.885714
SCop	SPVI	-0.942857
SCsg	MOB	0.828571
SCsg	AOB	0.942857
SCsg	ACB	-0.828571
SCsg	BA	0.942857
SCsg	MA	-0.828571
SCsg	SPA	-0.828571
SCsg	PP	0.885714
SCsg	PMd	-0.885714
SCsg	STN	-0.942857
SCsg	TU	-0.885714
SCsg	SCop	0.828571
SCsg	SCsg	1
SCsg	I5	0.869657
SCsg	MDRN	0.942857
SCsg	y	0.828571
SCsg	RM	-0.942857
SCzo	PL	0.885714
SCzo	SH	0.828571
SCzo	ASO	-0.885714
SCzo	OV	-0.828571
SCzo	SFO	0.828571
SCzo	SCzo	1
SCzo	MPT	0.942857
SCzo	SOC	0.828571
SCzo	I5	0.927634
SCzo	VI	0.942857
SCzo	VII	-0.885714
SCzo	IO	0.828571
SCzo	y	0.942857
SCzo	RPA	0.828571
ICc	PAA	-0.942857
ICc	AAA	-0.885714
ICc	ICc	1
ICc	PB	0.828571
ICc	LC	0.828571
ICc	x	0.885714
ICd	ILA	-0.828571
ICd	DP	-0.828571
ICd	COA	-0.942857
ICd	TR	-0.942857
ICd	SO	-0.828571
ICd	VLPO	-0.885714
ICd	ICd	1
ICd	AP	0.811679
ICd	RPA	-0.828571
ICe	DP	-0.828571
ICe	NLOT	-0.828571
ICe	SPF	1
ICe	LAT	0.828571
ICe	MED	0.885714
ICe	MTN	0.942857
ICe	ILM	0.828571
ICe	PVa	0.885714
ICe	PVi	0.942857
ICe	ADP	0.828571
ICe	AVPV	0.828571
ICe	PVHd	0.942857
ICe	VMH	0.942857
ICe	PH	0.828571
ICe	PeF	0.828571
ICe	ICe	1
ICe	NOT	0.885714
ICe	PPT	0.885714
[truncated: 1,219 more rows]

## Sheet: SRKO corr 0.8
brain region1	brain region2	correlation coefficient		negative	890
FRP	FRP	1		positive	1946
FRP	MO	1
FRP	GU	0.9
FRP	ACA	0.9
FRP	ILA	0.9
FRP	AI	0.9
FRP	TT	0.9
FRP	DP	1
FRP	NLOT	0.9
FRP	RHP	0.9
FRP	LS	0.9
FRP	BST	0.9
FRP	ATN	0.9
FRP	AVP	1
FRP	AVPV	0.8
FRP	MPO	0.9
FRP	PS	0.9
FRP	LPO	0.9
FRP	PeF	0.8
FRP	SCzo	0.8
FRP	ICc	0.8
FRP	ICd	0.8
FRP	LC	-0.8
FRP	LRN	0.8
FRP	x	-0.9
FRP	XII	-1
MO	FRP	1
MO	MO	1
MO	GU	0.9
MO	ACA	0.9
MO	ILA	0.9
MO	AI	0.9
MO	TT	0.9
MO	DP	1
MO	NLOT	0.9
MO	RHP	0.9
MO	LS	0.9
MO	BST	0.9
MO	ATN	0.9
MO	AVP	1
MO	AVPV	0.8
MO	MPO	0.9
MO	PS	0.9
MO	LPO	0.9
MO	PeF	0.8
MO	SCzo	0.8
MO	ICc	0.8
MO	ICd	0.8
MO	LC	-0.8
MO	LRN	0.8
MO	x	-0.9
MO	XII	-1
SS	SS	1
SS	RSP	-0.8
SS	TEa	0.9
SS	PERI	1
SS	EPd	0.9
SS	EPv	0.9
SS	BLAa	0.9
SS	BLAp	0.8
SS	BMAa	0.8
SS	SF	1
SS	CEA	1
SS	IA	0.9
SS	GPe	0.9
SS	MSC	0.8
SS	SO	0.9
SS	ARH	-0.9
SS	DMH	-0.8
SS	PVpo	-0.8
SS	VMPO	-0.9
SS	PVHd	-0.9
SS	PH	-0.9
SS	SCsg	-0.9
SS	I5	-0.9
SS	SLC	0.9
SS	NTB	-0.8
SS	GRN	-0.8
SS	IRN	-0.8
GU	FRP	0.9
GU	MO	0.9
GU	GU	1
GU	ACA	1
GU	ILA	0.8
GU	AI	1
GU	DP	0.9
GU	NLOT	0.8
GU	HIP	0.9
GU	CP	0.9
GU	ACB	0.9
GU	FS	0.9
GU	LS	1
GU	AAA	0.9
GU	SI	0.9
GU	MA	0.8
GU	AVP	0.9
GU	PS	1
GU	SCH	-0.9
GU	SCzo	0.9
GU	IF	0.9
GU	RL	0.8
GU	CS	0.9
GU	x	-0.8
GU	XII	-0.9
VISC	VISC	1
VISC	MOB	-0.8
VISC	AOB	-0.8
VISC	VENT	0.9
VISC	GENd	0.9
VISC	LAT	0.9
VISC	MED	0.9
VISC	ILM	1
VISC	PVp	-0.9
VISC	LHA	0.9
VISC	PST	1
VISC	PSTN	0.9
VISC	SOC	-0.9
VISC	PDTg	0.8
VISC	PCG	0.9
VISC	PG	-0.8
VISC	SG	0.8
VISC	TRN	-0.8
VISC	NI	0.9
VISC	AP	-0.9
VISC	SPVC	1
VISC	SPVI	0.8
VISC	Pa5	0.8
VISC	VII	-0.9
VISC	LIN	0.9
VISC	PGRN	0.9
VISC	PHY	0.8
VISC	RM	0.9
VISC	RO	1
AUD	AUD	1
AUD	TEa	0.8
AUD	ECT	0.9
AUD	BLAv	-0.9
AUD	GPe	0.8
AUD	SO	0.8
AUD	OV	-0.8
AUD	PMd	-0.8
AUD	LHA	0.9
AUD	PSTN	0.9
AUD	SCsg	-0.8
AUD	PSV	0.9
AUD	PB	0.8
AUD	PRNc	-0.9
AUD	SUT	0.8
AUD	PC5	0.9
AUD	ECU	1
AUD	NTS	0.9
AUD	Pa5	0.8
AUD	VII	-0.9
AUD	AMB	0.9
AUD	DMX	0.9
VIS	VIS	1
VIS	PL	0.9
VIS	ORB	1
VIS	MOB	0.8
VIS	AOB	0.8
VIS	AON	0.9
VIS	PIR	0.9
VIS	COA	0.9
VIS	SH	1
VIS	MEA	0.8
VIS	TRS	1
VIS	BAC	1
VIS	PP	0.9
VIS	ASO	-0.9
VIS	ADP	0.8
VIS	MEPO	0.9
VIS	PD	1
VIS	SFO	1
VIS	AHN	0.9
VIS	MPN	0.9
VIS	PMv	0.9
VIS	ICe	0.9
VIS	INC	-0.9
VIS	ND	-1
VIS	B	0.9
VIS	PDTg	-0.8
VIS	PG	0.8
VIS	SG	-0.8
VIS	TRN	0.8
VIS	P5	0.8
VIS	PRNr	0.9
VIS	DCN	0.8
VIS	SPVI	-0.8
VIS	ACVII	0.9
VIS	ICB	0.820783
VIS	MDRN	0.9
VIS	PPY	-0.9
VIS	y	0.9
VIS	RPA	0.8
ACA	FRP	0.9
ACA	MO	0.9
ACA	GU	1
ACA	ACA	1
ACA	ILA	0.8
ACA	AI	1
ACA	DP	0.9
ACA	NLOT	0.8
ACA	HIP	0.9
ACA	CP	0.9
ACA	ACB	0.9
ACA	FS	0.9
ACA	LS	1
ACA	AAA	0.9
ACA	SI	0.9
ACA	MA	0.8
ACA	AVP	0.9
ACA	PS	1
ACA	SCH	-0.9
ACA	SCzo	0.9
ACA	IF	0.9
ACA	RL	0.8
ACA	CS	0.9
ACA	x	-0.8
ACA	XII	-0.9
PL	VIS	0.9
PL	PL	1
PL	ILA	0.9
PL	ORB	0.9
PL	MOB	0.9
PL	AOB	0.9
PL	AON	0.8
PL	PIR	0.8
PL	NLOT	0.9
PL	COA	0.8
PL	SH	0.9
PL	TRS	0.9
PL	BAC	0.9
PL	ASO	-0.8
PL	AVPV	0.8
PL	MEPO	0.8
PL	PD	0.9
PL	SFO	0.9
PL	PMv	0.8
PL	ICc	0.8
PL	ICd	0.8
PL	ICe	0.8
PL	INC	-0.8
PL	ND	-0.9
PL	B	0.8
PL	PDTg	-0.9
PL	PG	0.9
PL	SG	-0.9
PL	TRN	0.9
PL	P5	0.9
PL	LC	-0.8
PL	PRNr	1
PL	SPVI	-0.9
PL	ACVII	0.8
PL	MDRN	0.8
PL	PPY	-0.8
PL	x	-0.9
PL	RPA	0.9
ILA	FRP	0.9
ILA	MO	0.9
ILA	GU	0.8
ILA	ACA	0.8
ILA	PL	0.9
ILA	ILA	1
ILA	AI	0.8
ILA	DP	0.9
ILA	NLOT	1
ILA	LS	0.8
ILA	ATN	0.8
ILA	AVP	0.9
ILA	AVPV	0.9
ILA	MPO	0.8
ILA	PS	0.8
ILA	SCzo	0.9
ILA	ICc	0.9
ILA	ICd	0.9
ILA	P5	0.8
ILA	LC	-0.9
ILA	PRNr	0.9
ILA	x	-1
ILA	XII	-0.9
ILA	RPA	0.8
ORB	VIS	1
ORB	PL	0.9
ORB	ORB	1
ORB	MOB	0.8
ORB	AOB	0.8
ORB	AON	0.9
ORB	PIR	0.9
ORB	COA	0.9
ORB	SH	1
ORB	MEA	0.8
ORB	TRS	1
ORB	BAC	1
ORB	PP	0.9
ORB	ASO	-0.9
ORB	ADP	0.8
ORB	MEPO	0.9
ORB	PD	1
ORB	SFO	1
ORB	AHN	0.9
ORB	MPN	0.9
ORB	PMv	0.9
ORB	ICe	0.9
ORB	INC	-0.9
ORB	ND	-1
ORB	B	0.9
ORB	PDTg	-0.8
ORB	PG	0.8
ORB	SG	-0.8
ORB	TRN	0.8
ORB	P5	0.8
ORB	PRNr	0.9
ORB	DCN	0.8
ORB	SPVI	-0.8
ORB	ACVII	0.9
ORB	ICB	0.820783
ORB	MDRN	0.9
ORB	PPY	-0.9
ORB	y	0.9
ORB	RPA	0.8
AI	FRP	0.9
AI	MO	0.9
AI	GU	1
AI	ACA	1
AI	ILA	0.8
AI	AI	1
AI	DP	0.9
AI	NLOT	0.8
AI	HIP	0.9
AI	CP	0.9
AI	ACB	0.9
AI	FS	0.9
AI	LS	1
AI	AAA	0.9
AI	SI	0.9
AI	MA	0.8
AI	AVP	0.9
AI	PS	1
AI	SCH	-0.9
AI	SCzo	0.9
AI	IF	0.9
AI	RL	0.8
AI	CS	0.9
AI	x	-0.8
AI	XII	-0.9
RSP	SS	-0.8
RSP	RSP	1
RSP	PERI	-0.8
RSP	EPv	-0.9
RSP	BLAa	-0.9
RSP	BMAp	-0.9
RSP	SF	-0.8
RSP	BA	0.9
RSP	CEA	-0.8
RSP	IA	-0.9
RSP	GPi	-0.8
RSP	RT	-0.8
RSP	PVH	0.9
RSP	PVa	0.9
RSP	PVi	0.9
RSP	DMH	1
RSP	MEPO	0.8
RSP	PVpo	1
RSP	SBPV	0.9
RSP	VMPO	0.9
RSP	PVHd	0.9
RSP	PH	0.9
RSP	TU	0.9
RSP	ICe	0.8
RSP	B	0.8
RSP	P5	0.9
RSP	I5	0.9
RSP	RPO	-0.9
RSP	SLC	-0.9
RSP	ICB	0.872082
RSP	IO	0.9
RSP	IRN	1
RSP	MDRN	0.8
RSP	RPA	0.9
PTLp	PTLp	1
PTLp	OV	0.8
PTLp	PVp	0.9
PTLp	PMd	0.8
PTLp	SCzo	0.9
PTLp	PB	-0.8
PTLp	PCG	-0.9
PTLp	PRNc	0.9
PTLp	SUT	-0.8
PTLp	LDT	-1
PTLp	NTS	-0.9
PTLp	DMX	-0.9
PTLp	LIN	-0.9
PTLp	PAS	-1
PTLp	PGRN	-0.9
PTLp	PHY	-0.8
TEa	SS	0.9
TEa	AUD	0.8
TEa	TEa	1
TEa	PERI	0.9
TEa	ECT	0.9
TEa	EPd	0.8
TEa	BMAa	0.9
TEa	SF	0.9
TEa	CEA	0.9
TEa	GPe	1
TEa	MSC	0.9
TEa	EPI	-0.8
TEa	SO	1
TEa	ARH	-0.8
TEa	LHA	0.9
TEa	PSTN	0.9
TEa	SCsg	-1
TEa	ECU	0.8
TEa	VII	-0.9
PERI	SS	1
PERI	RSP	-0.8
PERI	TEa	0.9
PERI	PERI	1
PERI	EPd	0.9
PERI	EPv	0.9
PERI	BLAa	0.9
PERI	BLAp	0.8
PERI	BMAa	0.8
PERI	SF	1
PERI	CEA	1
PERI	IA	0.9
PERI	GPe	0.9
PERI	MSC	0.8
PERI	SO	0.9
PERI	ARH	-0.9
PERI	DMH	-0.8
PERI	PVpo	-0.8
PERI	VMPO	-0.9
PERI	PVHd	-0.9
PERI	PH	-0.9
PERI	SCsg	-0.9
PERI	I5	-0.9
PERI	SLC	0.9
PERI	NTB	-0.8
PERI	GRN	-0.8
PERI	IRN	-0.8
ECT	AUD	0.9
ECT	TEa	0.9
ECT	ECT	1
ECT	BMAa	0.8
ECT	GPe	0.9
ECT	MSC	0.8
ECT	EPI	-0.9
ECT	SO	0.9
ECT	LHA	0.8
ECT	PSTN	0.8
ECT	SCop	-0.9
ECT	SCsg	-0.9
ECT	PRC	-0.8
ECT	SLD	-0.9
ECT	ECU	0.9
ECT	VII	-0.8
MOB	VISC	-0.8
MOB	VIS	0.8
MOB	PL	0.9
MOB	ORB	0.8
MOB	MOB	1
MOB	AOB	1
MOB	AON	0.9
MOB	PIR	0.9
MOB	COA	0.9
MOB	PAA	0.8
MOB	SH	0.8
MOB	TRS	0.8
MOB	BAC	0.8
MOB	GENd	-0.9
MOB	LAT	-0.9
MOB	ILM	-0.8
MOB	GENv	-0.8
MOB	ASO	-0.9
MOB	PD	0.8
MOB	PVp	0.9
MOB	SFO	0.8
MOB	PMv	0.9
MOB	PST	-0.8
MOB	STN	-0.8
MOB	INC	-0.9
MOB	ND	-0.8
MOB	RPF	-0.8
MOB	SOC	0.9
MOB	PDTg	-1
MOB	PCG	-0.9
MOB	PG	1
MOB	SG	-1
MOB	TRN	1
MOB	NI	-0.9
MOB	PRNr	0.9
MOB	AP	0.9
MOB	SPVC	-0.8
MOB	SPVI	-1
MOB	ACVII	0.9
MOB	LIN	-0.9
MOB	PGRN	-0.9
MOB	PPY	-0.9
MOB	RO	-0.8
AOB	VISC	-0.8
AOB	VIS	0.8
AOB	PL	0.9
AOB	ORB	0.8
AOB	MOB	1
AOB	AOB	1
AOB	AON	0.9
AOB	PIR	0.9
AOB	COA	0.9
AOB	PAA	0.8
AOB	SH	0.8
AOB	TRS	0.8
AOB	BAC	0.8
AOB	GENd	-0.9
AOB	LAT	-0.9
AOB	ILM	-0.8
AOB	GENv	-0.8
AOB	ASO	-0.9
AOB	PD	0.8
AOB	PVp	0.9
AOB	SFO	0.8
AOB	PMv	0.9
AOB	PST	-0.8
AOB	STN	-0.8
AOB	INC	-0.9
AOB	ND	-0.8
AOB	RPF	-0.8
AOB	SOC	0.9
AOB	PDTg	-1
AOB	PCG	-0.9
AOB	PG	1
AOB	SG	-1
AOB	TRN	1
AOB	NI	-0.9
AOB	PRNr	0.9
AOB	AP	0.9
AOB	SPVC	-0.8
AOB	SPVI	-1
AOB	ACVII	0.9
AOB	LIN	-0.9
AOB	PGRN	-0.9
AOB	PPY	-0.9
AOB	RO	-0.8
AON	VIS	0.9
AON	PL	0.8
AON	ORB	0.9
AON	MOB	0.9
AON	AOB	0.9
AON	AON	1
AON	PIR	1
AON	COA	1
AON	PAA	0.9
AON	SH	0.9
AON	TRS	0.9
AON	BAC	0.9
AON	SPA	-0.9
AON	GENd	-0.8
AON	LAT	-0.8
AON	GENv	-0.9
AON	ASO	-1
AON	PD	0.9
AON	SFO	0.9
AON	PMv	1
AON	RCH	-0.8
AON	STN	-0.9
AON	ZI	-0.8
AON	SCdg	-0.8
AON	SCdw	-0.8
AON	SCiw	-0.8
AON	SCig	-0.8
AON	INC	-1
AON	ND	-0.9
AON	APN	-0.8
AON	NOT	-0.8
AON	NPC	-0.8
AON	RPF	-0.9
AON	DR	-0.8
AON	SOC	0.8
AON	PDTg	-0.9
AON	PG	0.9
AON	SG	-0.9
AON	TRN	0.9
AON	NI	-0.8
AON	PRNr	0.8
AON	AP	0.8
AON	SPVI	-0.9
AON	SPVO	-0.9
AON	ACVII	1
AON	PPY	-1
TT	FRP	0.9
TT	MO	0.9
TT	TT	1
TT	DP	0.9
TT	RHP	1
TT	BMAa	0.9
TT	MEA	0.8
TT	MSC	0.9
TT	BST	1
TT	PP	0.9
TT	ATN	0.8
TT	EPI	-0.8
TT	ADP	0.8
TT	AVP	0.9
TT	MPO	0.8
TT	AHN	0.9
TT	MPN	0.9
TT	LPO	1
TT	PeF	0.9
TT	DCN	0.8
TT	LRN	0.9
TT	XII	-0.9
TT	y	0.9
DP	FRP	1
DP	MO	1
DP	GU	0.9
DP	ACA	0.9
DP	ILA	0.9
DP	AI	0.9
DP	TT	0.9
DP	DP	1
DP	NLOT	0.9
DP	RHP	0.9
DP	LS	0.9
DP	BST	0.9
DP	ATN	0.9
DP	AVP	1
DP	AVPV	0.8
DP	MPO	0.9
DP	PS	0.9
DP	LPO	0.9
DP	PeF	0.8
DP	SCzo	0.8
DP	ICc	0.8
DP	ICd	0.8
DP	LC	-0.8
DP	LRN	0.8
DP	x	-0.9
DP	XII	-1
PIR	VIS	0.9
PIR	PL	0.8
PIR	ORB	0.9
PIR	MOB	0.9
PIR	AOB	0.9
PIR	AON	1
PIR	PIR	1
PIR	COA	1
PIR	PAA	0.9
PIR	SH	0.9
PIR	TRS	0.9
PIR	BAC	0.9
PIR	SPA	-0.9
PIR	GENd	-0.8
PIR	LAT	-0.8
PIR	GENv	-0.9
PIR	ASO	-1
PIR	PD	0.9
PIR	SFO	0.9
PIR	PMv	1
PIR	RCH	-0.8
PIR	STN	-0.9
PIR	ZI	-0.8
PIR	SCdg	-0.8
PIR	SCdw	-0.8
PIR	SCiw	-0.8
PIR	SCig	-0.8
PIR	INC	-1
PIR	ND	-0.9
PIR	APN	-0.8
PIR	NOT	-0.8
PIR	NPC	-0.8
PIR	RPF	-0.9
PIR	DR	-0.8
PIR	SOC	0.8
PIR	PDTg	-0.9
PIR	PG	0.9
PIR	SG	-0.9
PIR	TRN	0.9
PIR	NI	-0.8
PIR	PRNr	0.8
PIR	AP	0.8
PIR	SPVI	-0.9
PIR	SPVO	-0.9
PIR	ACVII	1
PIR	PPY	-1
NLOT	FRP	0.9
NLOT	MO	0.9
NLOT	GU	0.8
NLOT	ACA	0.8
NLOT	PL	0.9
NLOT	ILA	1
NLOT	AI	0.8
NLOT	DP	0.9
NLOT	NLOT	1
NLOT	LS	0.8
NLOT	ATN	0.8
NLOT	AVP	0.9
NLOT	AVPV	0.9
NLOT	MPO	0.8
NLOT	PS	0.8
NLOT	SCzo	0.9
NLOT	ICc	0.9
NLOT	ICd	0.9
NLOT	P5	0.8
NLOT	LC	-0.9
NLOT	PRNr	0.9
NLOT	x	-1
NLOT	XII	-0.9
NLOT	RPA	0.8
COA	VIS	0.9
COA	PL	0.8
COA	ORB	0.9
COA	MOB	0.9
COA	AOB	0.9
COA	AON	1
COA	PIR	1
COA	COA	1
COA	PAA	0.9
COA	SH	0.9
COA	TRS	0.9
COA	BAC	0.9
COA	SPA	-0.9
COA	GENd	-0.8
COA	LAT	-0.8
COA	GENv	-0.9
COA	ASO	-1
COA	PD	0.9
COA	SFO	0.9
COA	PMv	1
COA	RCH	-0.8
COA	STN	-0.9
COA	ZI	-0.8
COA	SCdg	-0.8
COA	SCdw	-0.8
COA	SCiw	-0.8
COA	SCig	-0.8
COA	INC	-1
COA	ND	-0.9
COA	APN	-0.8
COA	NOT	-0.8
COA	NPC	-0.8
COA	RPF	-0.9
COA	DR	-0.8
COA	SOC	0.8
COA	PDTg	-0.9
COA	PG	0.9
COA	SG	-0.9
COA	TRN	0.9
COA	NI	-0.8
COA	PRNr	0.8
COA	AP	0.8
COA	SPVI	-0.9
COA	SPVO	-0.9
COA	ACVII	1
COA	PPY	-1
PAA	MOB	0.8
PAA	AOB	0.8
PAA	AON	0.9
PAA	PIR	0.9
PAA	COA	0.9
PAA	PAA	1
PAA	EPv	-0.8
PAA	BLAa	-0.8
PAA	GPi	-0.9
PAA	SPA	-0.8
PAA	GENd	-0.9
PAA	LAT	-0.9
PAA	RT	-0.9
PAA	GENv	-1
PAA	ASO	-0.9
PAA	VMPO	0.8
PAA	PMv	0.9
PAA	RCH	-0.9
PAA	STN	-1
PAA	ZI	-0.9
PAA	SCdg	-0.9
PAA	SCdw	-0.9
PAA	SCiw	-0.9
PAA	SCig	-0.9
PAA	INC	-0.9
PAA	APN	-0.9
PAA	NOT	-0.9
PAA	NPC	-0.9
PAA	RPF	-1
PAA	DR	-0.9
PAA	SOC	0.9
PAA	PDTg	-0.8
PAA	PG	0.8
PAA	SG	-0.8
PAA	TRN	0.8
PAA	NI	-0.9
PAA	SLC	-0.8
PAA	AP	0.9
PAA	SPVI	-0.8
PAA	SPVO	-0.8
PAA	ACVII	0.9
PAA	PPY	-0.9
TR	TR	1
TR	BLAp	0.9
TR	IA	0.8
TR	SPA	-0.8
TR	PVHd	-0.8
TR	VMH	-1
TR	PH	-0.8
TR	SCop	-0.8
TR	PRC	-0.9
TR	DTN	-0.9
TR	Acs5	-0.9
TR	I5	-0.8
TR	SLD	-0.8
TR	NTB	-0.9
TR	SPVO	-0.8
TR	GRN	-0.9
TR	PARN	-0.9
HIP	GU	0.9
HIP	ACA	0.9
HIP	AI	0.9
HIP	HIP	1
HIP	EPd	0.9
HIP	BLAp	0.8
HIP	CP	1
HIP	ACB	1
HIP	FS	1
HIP	OT	0.8
HIP	LS	0.9
HIP	AAA	1
HIP	SI	1
HIP	MA	0.9
HIP	ARH	-0.9
HIP	PS	0.9
HIP	SCH	-1
HIP	MBO	0.9
HIP	IF	0.8
HIP	RL	0.9
HIP	NLL	-0.8
HIP	CS	1
HIP	NTB	-0.8
HIP	GRN	-0.8
HIP	MARN	-0.8
HIP	VNC	-0.8
RHP	FRP	0.9
RHP	MO	0.9
RHP	TT	1
RHP	DP	0.9
RHP	RHP	1
RHP	BMAa	0.9
RHP	MEA	0.8
RHP	MSC	0.9
RHP	BST	1
RHP	PP	0.9
RHP	ATN	0.8
RHP	EPI	-0.8
RHP	ADP	0.8
RHP	AVP	0.9
RHP	MPO	0.8
RHP	AHN	0.9
RHP	MPN	0.9
RHP	LPO	1
RHP	PeF	0.9
RHP	DCN	0.8
RHP	LRN	0.9
RHP	XII	-0.9
RHP	y	0.9
EPd	SS	0.9
EPd	TEa	0.8
EPd	PERI	0.9
EPd	HIP	0.9
EPd	EPd	1
EPd	BLAp	0.9
EPd	BMAa	0.9
EPd	CP	0.9
EPd	ACB	0.9
EPd	FS	0.9
EPd	SF	0.9
EPd	AAA	0.9
EPd	CEA	0.9
EPd	IA	0.8
EPd	GPe	0.8
EPd	SI	0.9
EPd	MSC	0.9
EPd	SO	0.8
EPd	ARH	-1
EPd	SCH	-0.9
EPd	MBO	0.8
EPd	PVHd	-0.8
EPd	PH	-0.8
EPd	SCsg	-0.8
EPd	I5	-0.8
EPd	CS	0.9
EPd	NTB	-0.9
EPd	GRN	-0.9
EPv	SS	0.9
EPv	RSP	-0.9
EPv	PERI	0.9
EPv	PAA	-0.8
EPv	EPv	1
EPv	BLAa	1
EPv	BMAp	0.8
EPv	SF	0.9
EPv	BA	-0.8
EPv	CEA	0.9
EPv	IA	0.8
EPv	GPi	0.9
EPv	GENd	0.9
EPv	LAT	0.9
EPv	RT	0.9
EPv	GENv	0.8
EPv	PVH	-0.8
EPv	PVa	-0.8
EPv	PVi	-0.8
EPv	DMH	-0.9
EPv	PVpo	-0.9
EPv	SBPV	-0.8
EPv	VMPO	-1
EPv	PVHd	-0.8
EPv	PH	-0.8
EPv	STN	0.8
EPv	TU	-0.8
EPv	RPF	0.8
EPv	SOC	-0.9
EPv	I5	-0.8
EPv	NI	0.9
EPv	RPO	0.8
EPv	SLC	1
EPv	AP	-0.9
EPv	IO	-0.8
EPv	IRN	-0.9
BLAa	SS	0.9
BLAa	RSP	-0.9
BLAa	PERI	0.9
BLAa	PAA	-0.8
BLAa	EPv	1
BLAa	BLAa	1
BLAa	BMAp	0.8
BLAa	SF	0.9
BLAa	BA	-0.8
BLAa	CEA	0.9
BLAa	IA	0.8
BLAa	GPi	0.9
BLAa	GENd	0.9
BLAa	LAT	0.9
BLAa	RT	0.9
BLAa	GENv	0.8
BLAa	PVH	-0.8
BLAa	PVa	-0.8
BLAa	PVi	-0.8
BLAa	DMH	-0.9
BLAa	PVpo	-0.9
BLAa	SBPV	-0.8
BLAa	VMPO	-1
BLAa	PVHd	-0.8
BLAa	PH	-0.8
BLAa	STN	0.8
BLAa	TU	-0.8
BLAa	RPF	0.8
BLAa	SOC	-0.9
BLAa	I5	-0.8
BLAa	NI	0.9
BLAa	RPO	0.8
BLAa	SLC	1
BLAa	AP	-0.9
BLAa	IO	-0.8
BLAa	IRN	-0.9
BLAp	SS	0.8
BLAp	PERI	0.8
BLAp	TR	0.9
BLAp	HIP	0.8
BLAp	EPd	0.9
BLAp	BLAp	1
BLAp	CP	0.8
BLAp	ACB	0.8
BLAp	FS	0.8
BLAp	SF	0.8
BLAp	AAA	0.8
BLAp	CEA	0.8
BLAp	IA	0.9
BLAp	SI	0.8
BLAp	ARH	-0.9
BLAp	SCH	-0.8
BLAp	MBO	0.9
BLAp	PVHd	-0.9
BLAp	VMH	-0.9
BLAp	PH	-0.9
BLAp	Acs5	-0.8
BLAp	I5	-0.9
BLAp	CS	0.8
BLAp	NTB	-1
BLAp	GRN	-1
BLAv	AUD	-0.9
BLAv	BLAv	1
BLAv	MEA	-0.9
BLAv	ADP	-0.9
BLAv	OV	0.9
BLAv	PMd	0.9
BLAv	LHA	-0.8
BLAv	PSTN	-0.8
BLAv	PeF	-0.8
BLAv	PSV	-1
BLAv	PB	-0.9
BLAv	PRNc	0.8
BLAv	SUT	-0.9
BLAv	PC5	-1
BLAv	DCN	-0.9
BLAv	ECU	-0.9
BLAv	NTS	-0.8
BLAv	Pa5	-0.9
BLAv	VII	0.8
BLAv	AMB	-1
BLAv	DMX	-0.8
BLAv	LRN	-0.8
BMAa	SS	0.8
BMAa	TEa	0.9
BMAa	PERI	0.8
BMAa	ECT	0.8
BMAa	TT	0.9
BMAa	RHP	0.9
BMAa	EPd	0.9
BMAa	BMAa	1
BMAa	SF	0.8
BMAa	CEA	0.8
BMAa	GPe	0.9
BMAa	MSC	1
BMAa	BST	0.9
BMAa	PP	0.8
BMAa	EPI	-0.9
BMAa	SO	0.9
BMAa	ARH	-0.9
BMAa	AHN	0.8
BMAa	MPN	0.8
BMAa	LPO	0.9
BMAa	SCsg	-0.9
BMAa	y	0.8
BMAp	RSP	-0.9
BMAp	EPv	0.8
BMAp	BLAa	0.8
BMAp	BMAp	1
BMAp	OT	0.9
BMAp	BA	-1
BMAp	GPi	0.9
BMAp	MA	0.8
BMAp	RT	0.9
BMAp	PVH	-1
BMAp	PVa	-1
BMAp	PVi	-1
BMAp	DMH	-0.9
BMAp	MEPO	-0.9
BMAp	PVpo	-0.9
BMAp	SBPV	-1
BMAp	VMPO	-0.8
BMAp	TU	-1
BMAp	ICe	-0.9
BMAp	RL	0.8
BMAp	NLL	-0.9
BMAp	B	-0.9
BMAp	P5	-0.8
BMAp	RPO	1
BMAp	SLC	0.8
BMAp	ICB	-0.974679
BMAp	IO	-1
BMAp	IRN	-0.9
BMAp	MARN	-0.9
BMAp	MDRN	-0.9
BMAp	VNC	-0.9
BMAp	RPA	-0.8
CP	GU	0.9
CP	ACA	0.9
CP	AI	0.9
CP	HIP	1
CP	EPd	0.9
CP	BLAp	0.8
CP	CP	1
CP	ACB	1
CP	FS	1
CP	OT	0.8
CP	LS	0.9
CP	AAA	1
CP	SI	1
CP	MA	0.9
CP	ARH	-0.9
CP	PS	0.9
CP	SCH	-1
CP	MBO	0.9
CP	IF	0.8
CP	RL	0.9
CP	NLL	-0.8
CP	CS	1
CP	NTB	-0.8
CP	GRN	-0.8
CP	MARN	-0.8
CP	VNC	-0.8
ACB	GU	0.9
ACB	ACA	0.9
ACB	AI	0.9
ACB	HIP	1
ACB	EPd	0.9
ACB	BLAp	0.8
ACB	CP	1
ACB	ACB	1
ACB	FS	1
ACB	OT	0.8
ACB	LS	0.9
ACB	AAA	1
ACB	SI	1
ACB	MA	0.9
ACB	ARH	-0.9
ACB	PS	0.9
ACB	SCH	-1
ACB	MBO	0.9
ACB	IF	0.8
ACB	RL	0.9
ACB	NLL	-0.8
ACB	CS	1
ACB	NTB	-0.8
ACB	GRN	-0.8
ACB	MARN	-0.8
ACB	VNC	-0.8
FS	GU	0.9
FS	ACA	0.9
FS	AI	0.9
FS	HIP	1
FS	EPd	0.9
FS	BLAp	0.8
FS	CP	1
FS	ACB	1
FS	FS	1
FS	OT	0.8
FS	LS	0.9
FS	AAA	1
FS	SI	1
FS	MA	0.9
FS	ARH	-0.9
FS	PS	0.9
FS	SCH	-1
FS	MBO	0.9
FS	IF	0.8
FS	RL	0.9
FS	NLL	-0.8
FS	CS	1
FS	NTB	-0.8
FS	GRN	-0.8
FS	MARN	-0.8
FS	VNC	-0.8
OT	HIP	0.8
OT	BMAp	0.9
OT	CP	0.8
OT	ACB	0.8
OT	FS	0.8
OT	OT	1
OT	AAA	0.8
OT	BA	-0.9
OT	GPi	0.8
OT	SI	0.8
OT	MA	0.9
OT	RT	0.8
OT	PVH	-0.9
OT	PVa	-0.9
OT	PVi	-0.9
OT	OV	0.9
OT	SBPV	-0.9
OT	SCH	-0.8
OT	MBO	0.9
OT	PMd	0.9
OT	TU	-0.9
OT	RL	0.9
OT	NLL	-1
OT	PB	-0.9
OT	SUT	-0.9
OT	CS	0.8
OT	RPO	0.9
OT	ICB	-0.820783
OT	IO	-0.9
OT	MARN	-1
OT	VNC	-1
LS	FRP	0.9
LS	MO	0.9
LS	GU	1
LS	ACA	1
LS	ILA	0.8
LS	AI	1
LS	DP	0.9
LS	NLOT	0.8
LS	HIP	0.9
LS	CP	0.9
LS	ACB	0.9
LS	FS	0.9
LS	LS	1
LS	AAA	0.9
LS	SI	0.9
LS	MA	0.8
LS	AVP	0.9
LS	PS	1
LS	SCH	-0.9
LS	SCzo	0.9
LS	IF	0.9
LS	RL	0.8
LS	CS	0.9
LS	x	-0.8
LS	XII	-0.9
SF	SS	1
SF	RSP	-0.8
SF	TEa	0.9
SF	PERI	1
SF	EPd	0.9
SF	EPv	0.9
SF	BLAa	0.9
SF	BLAp	0.8
SF	BMAa	0.8
SF	SF	1
SF	CEA	1
SF	IA	0.9
SF	GPe	0.9
SF	MSC	0.8
SF	SO	0.9
SF	ARH	-0.9
SF	DMH	-0.8
SF	PVpo	-0.8
SF	VMPO	-0.9
SF	PVHd	-0.9
SF	PH	-0.9
SF	SCsg	-0.9
SF	I5	-0.9
SF	SLC	0.9
SF	NTB	-0.8
SF	GRN	-0.8
SF	IRN	-0.8
SH	VIS	1
SH	PL	0.9
SH	ORB	1
SH	MOB	0.8
SH	AOB	0.8
SH	AON	0.9
SH	PIR	0.9
SH	COA	0.9
SH	SH	1
SH	MEA	0.8
SH	TRS	1
SH	BAC	1
SH	PP	0.9
SH	ASO	-0.9
SH	ADP	0.8
SH	MEPO	0.9
SH	PD	1
SH	SFO	1
SH	AHN	0.9
SH	MPN	0.9
SH	PMv	0.9
SH	ICe	0.9
SH	INC	-0.9
SH	ND	-1
SH	B	0.9
SH	PDTg	-0.8
SH	PG	0.8
SH	SG	-0.8
SH	TRN	0.8
SH	P5	0.8
SH	PRNr	0.9
SH	DCN	0.8
SH	SPVI	-0.8
SH	ACVII	0.9
SH	ICB	0.820783
SH	MDRN	0.9
SH	PPY	-0.9
SH	y	0.9
SH	RPA	0.8
AAA	GU	0.9
AAA	ACA	0.9
AAA	AI	0.9
AAA	HIP	1
AAA	EPd	0.9
AAA	BLAp	0.8
AAA	CP	1
AAA	ACB	1
AAA	FS	1
AAA	OT	0.8
AAA	LS	0.9
AAA	AAA	1
AAA	SI	1
AAA	MA	0.9
AAA	ARH	-0.9
AAA	PS	0.9
AAA	SCH	-1
AAA	MBO	0.9
AAA	IF	0.8
AAA	RL	0.9
AAA	NLL	-0.8
AAA	CS	1
AAA	NTB	-0.8
AAA	GRN	-0.8
AAA	MARN	-0.8
AAA	VNC	-0.8
BA	RSP	0.9
BA	EPv	-0.8
BA	BLAa	-0.8
BA	BMAp	-1
BA	OT	-0.9
BA	BA	1
BA	GPi	-0.9
BA	MA	-0.8
BA	RT	-0.9
BA	PVH	1
BA	PVa	1
BA	PVi	1
BA	DMH	0.9
BA	MEPO	0.9
BA	PVpo	0.9
BA	SBPV	1
BA	VMPO	0.8
BA	TU	1
BA	ICe	0.9
BA	RL	-0.8
BA	NLL	0.9
BA	B	0.9
BA	P5	0.8
BA	RPO	-1
BA	SLC	-0.8
BA	ICB	0.974679
BA	IO	1
BA	IRN	0.9
BA	MARN	0.9
BA	MDRN	0.9
BA	VNC	0.9
BA	RPA	0.8
CEA	SS	1
CEA	RSP	-0.8
CEA	TEa	0.9
CEA	PERI	1
CEA	EPd	0.9
CEA	EPv	0.9
CEA	BLAa	0.9
CEA	BLAp	0.8
CEA	BMAa	0.8
CEA	SF	1
CEA	CEA	1
CEA	IA	0.9
CEA	GPe	0.9
CEA	MSC	0.8
CEA	SO	0.9
CEA	ARH	-0.9
CEA	DMH	-0.8
CEA	PVpo	-0.8
CEA	VMPO	-0.9
CEA	PVHd	-0.9
CEA	PH	-0.9
CEA	SCsg	-0.9
CEA	I5	-0.9
CEA	SLC	0.9
CEA	NTB	-0.8
CEA	GRN	-0.8
CEA	IRN	-0.8
IA	SS	0.9
IA	RSP	-0.9
IA	PERI	0.9
IA	TR	0.8
IA	EPd	0.8
IA	EPv	0.8
IA	BLAa	0.8
IA	BLAp	0.9
IA	SF	0.9
IA	CEA	0.9
IA	IA	1
IA	ARH	-0.8
IA	DMH	-0.9
IA	PVpo	-0.9
IA	VMPO	-0.8
IA	PVHd	-1
IA	VMH	-0.8
IA	PH	-1
IA	Acs5	-0.9
IA	I5	-1
IA	SLC	0.8
IA	NTB	-0.9
IA	GRN	-0.9
IA	IRN	-0.9
MEA	VIS	0.8
MEA	ORB	0.8
MEA	TT	0.8
MEA	RHP	0.8
MEA	BLAv	-0.9
MEA	SH	0.8
MEA	MEA	1
MEA	TRS	0.8
MEA	BST	0.8
MEA	BAC	0.8
MEA	PP	0.9
MEA	ADP	1
MEA	MEPO	0.9
MEA	PD	0.8
MEA	SFO	0.8
MEA	AHN	0.9
MEA	MPN	0.9
MEA	LPO	0.8
MEA	PeF	0.9
MEA	ICe	0.9
MEA	ND	-0.8
MEA	PSV	0.9
MEA	B	0.9
MEA	PC5	0.9
MEA	DCN	1
MEA	Pa5	0.8
MEA	AMB	0.9
MEA	ICB	0.820783
MEA	LRN	0.9
MEA	MDRN	0.9
MEA	y	0.9
GPe	SS	0.9
GPe	AUD	0.8
GPe	TEa	1
GPe	PERI	0.9
GPe	ECT	0.9
GPe	EPd	0.8
GPe	BMAa	0.9
GPe	SF	0.9
GPe	CEA	0.9
GPe	GPe	1
GPe	MSC	0.9
GPe	EPI	-0.8
GPe	SO	1
GPe	ARH	-0.8
GPe	LHA	0.9
GPe	PSTN	0.9
GPe	SCsg	-1
GPe	ECU	0.8
GPe	VII	-0.9
GPi	RSP	-0.8
GPi	PAA	-0.9
GPi	EPv	0.9
GPi	BLAa	0.9
GPi	BMAp	0.9
GPi	OT	0.8
GPi	BA	-0.9
GPi	GPi	1
GPi	MA	0.9
GPi	GENd	0.8
GPi	LAT	0.8
GPi	RT	1
GPi	GENv	0.9
GPi	PVH	-0.9
GPi	PVa	-0.9
GPi	PVi	-0.9
GPi	DMH	-0.8
GPi	PVpo	-0.8
GPi	SBPV	-0.9
GPi	VMPO	-0.9
GPi	STN	0.9
GPi	TU	-0.9
GPi	RPF	0.9
GPi	RL	0.9
GPi	NLL	-0.8
GPi	SOC	-0.8
GPi	NI	0.8
GPi	RPO	0.9
GPi	SLC	0.9
GPi	AP	-0.8
GPi	ICB	-0.820783
GPi	IO	-0.9
GPi	IRN	-0.8
GPi	MARN	-0.8
GPi	VNC	-0.8
SI	GU	0.9
SI	ACA	0.9
SI	AI	0.9
SI	HIP	1
SI	EPd	0.9
SI	BLAp	0.8
SI	CP	1
SI	ACB	1
SI	FS	1
SI	OT	0.8
SI	LS	0.9
SI	AAA	1
SI	SI	1
SI	MA	0.9
SI	ARH	-0.9
SI	PS	0.9
SI	SCH	-1
SI	MBO	0.9
SI	IF	0.8
SI	RL	0.9
SI	NLL	-0.8
SI	CS	1
SI	NTB	-0.8
SI	GRN	-0.8
SI	MARN	-0.8
SI	VNC	-0.8
MA	GU	0.8
MA	ACA	0.8
MA	AI	0.8
MA	HIP	0.9
MA	BMAp	0.8
MA	CP	0.9
MA	ACB	0.9
MA	FS	0.9
MA	OT	0.9
MA	LS	0.8
MA	AAA	0.9
MA	BA	-0.8
MA	GPi	0.9
MA	SI	0.9
MA	MA	1
MA	RT	0.9
MA	PVH	-0.8
MA	PVa	-0.8
MA	PVi	-0.8
MA	PS	0.8
MA	SBPV	-0.8
MA	SCH	-0.9
MA	MBO	0.8
MA	TU	-0.8
MA	IF	0.9
MA	RL	1
MA	NLL	-0.9
MA	CS	0.9
MA	RPO	0.8
MA	IO	-0.8
MA	MARN	-0.9
MA	VNC	-0.9
MSC	SS	0.8
MSC	TEa	0.9
MSC	PERI	0.8
MSC	ECT	0.8
MSC	TT	0.9
MSC	RHP	0.9
MSC	EPd	0.9
MSC	BMAa	1
MSC	SF	0.8
MSC	CEA	0.8
MSC	GPe	0.9
MSC	MSC	1
MSC	BST	0.9
MSC	PP	0.8
MSC	EPI	-0.9
MSC	SO	0.9
MSC	ARH	-0.9
MSC	AHN	0.8
MSC	MPN	0.8
MSC	LPO	0.9
MSC	SCsg	-0.9
MSC	y	0.8
TRS	VIS	1
TRS	PL	0.9
TRS	ORB	1
TRS	MOB	0.8
TRS	AOB	0.8
TRS	AON	0.9
TRS	PIR	0.9
TRS	COA	0.9
TRS	SH	1
TRS	MEA	0.8
TRS	TRS	1
TRS	BAC	1
TRS	PP	0.9
TRS	ASO	-0.9
TRS	ADP	0.8
TRS	MEPO	0.9
TRS	PD	1
TRS	SFO	1
TRS	AHN	0.9
TRS	MPN	0.9
TRS	PMv	0.9
TRS	ICe	0.9
TRS	INC	-0.9
TRS	ND	-1
TRS	B	0.9
TRS	PDTg	-0.8
TRS	PG	0.8
TRS	SG	-0.8
TRS	TRN	0.8
TRS	P5	0.8
TRS	PRNr	0.9
TRS	DCN	0.8
TRS	SPVI	-0.8
TRS	ACVII	0.9
TRS	ICB	0.820783
TRS	MDRN	0.9
TRS	PPY	-0.9
TRS	y	0.9
TRS	RPA	0.8
BST	FRP	0.9
BST	MO	0.9
BST	TT	1
BST	DP	0.9
BST	RHP	1
BST	BMAa	0.9
BST	MEA	0.8
BST	MSC	0.9
BST	BST	1
BST	PP	0.9
BST	ATN	0.8
BST	EPI	-0.8
BST	ADP	0.8
BST	AVP	0.9
BST	MPO	0.8
BST	AHN	0.9
BST	MPN	0.9
BST	LPO	1
BST	PeF	0.9
BST	DCN	0.8
BST	LRN	0.9
BST	XII	-0.9
BST	y	0.9
BAC	VIS	1
BAC	PL	0.9
BAC	ORB	1
BAC	MOB	0.8
BAC	AOB	0.8
BAC	AON	0.9
BAC	PIR	0.9
BAC	COA	0.9
BAC	SH	1
BAC	MEA	0.8
BAC	TRS	1
BAC	BAC	1
BAC	PP	0.9
BAC	ASO	-0.9
BAC	ADP	0.8
BAC	MEPO	0.9
BAC	PD	1
BAC	SFO	1
BAC	AHN	0.9
BAC	MPN	0.9
BAC	PMv	0.9
BAC	ICe	0.9
BAC	INC	-0.9
BAC	ND	-1
BAC	B	0.9
BAC	PDTg	-0.8
BAC	PG	0.8
BAC	SG	-0.8
BAC	TRN	0.8
BAC	P5	0.8
BAC	PRNr	0.9
BAC	DCN	0.8
BAC	SPVI	-0.8
BAC	ACVII	0.9
BAC	ICB	0.820783
BAC	MDRN	0.9
BAC	PPY	-0.9
BAC	y	0.9
BAC	RPA	0.8
VENT	VISC	0.9
VENT	VENT	1
VENT	SPF	0.9
VENT	MED	1
VENT	MTN	0.9
VENT	ILM	0.9
VENT	PVp	-0.8
VENT	LHA	0.8
VENT	PST	0.9
VENT	PSTN	0.8
VENT	DTN	0.8
VENT	PCG	0.8
VENT	CN	0.9
VENT	SPVC	0.9
VENT	Pa5	0.9
VENT	VII	-0.8
VENT	LIN	0.8
VENT	PARN	0.8
VENT	PGRN	0.8
VENT	PHY	0.9
VENT	RM	1
VENT	RO	0.9
SPF	VENT	0.9
SPF	SPF	1
SPF	SPA	0.8
SPF	MED	0.9
SPF	MTN	1
SPF	RCH	0.9
SPF	ZI	0.9
SPF	SCdg	0.9
SPF	SCdw	0.9
SPF	SCiw	0.9
SPF	SCig	0.9
SPF	APN	0.9
SPF	NOT	0.9
SPF	NPC	0.9
SPF	OP	0.8
SPF	PPT	0.8
SPF	IPN	0.8
SPF	CLI	0.8
SPF	DR	0.9
SPF	DTN	0.9
SPF	CN	1
SPF	SPVO	0.8
SPF	ISN	0.8
SPF	PARN	0.9
SPF	PHY	0.8
SPF	RM	0.9
SPA	AON	-0.9
SPA	PIR	-0.9
SPA	COA	-0.9
SPA	PAA	-0.8
SPA	TR	-0.8
SPA	SPF	0.8
SPA	SPA	1
SPA	MTN	0.8
SPA	GENv	0.8
SPA	ASO	0.9
SPA	PMv	-0.9
SPA	VMH	0.8
SPA	RCH	0.9
SPA	STN	0.8
SPA	ZI	0.9
SPA	SCdg	0.9
SPA	SCdw	0.9
SPA	SCiw	0.9
SPA	SCig	0.9
SPA	PRC	0.9
SPA	INC	0.9
SPA	APN	0.9
SPA	NOT	0.9
SPA	NPC	0.9
SPA	RPF	0.8
SPA	DR	0.9
SPA	DTN	0.9
SPA	CN	0.8
SPA	SPVO	1
SPA	ACVII	-0.9
SPA	PARN	0.9
SPA	PPY	0.9
PP	VIS	0.9
PP	ORB	0.9
PP	TT	0.9
PP	RHP	0.9
PP	BMAa	0.8
PP	SH	0.9
PP	MEA	0.9
PP	MSC	0.8
PP	TRS	0.9
PP	BST	0.9
PP	BAC	0.9
PP	PP	1
PP	EPI	-0.9
PP	ADP	0.9
PP	MEPO	0.8
PP	PD	0.9
PP	SFO	0.9
PP	AHN	1
PP	MPN	1
PP	LPO	0.9
PP	PeF	0.8
PP	ICe	0.8
PP	ND	-0.9
PP	B	0.8
PP	DCN	0.9
PP	LRN	0.8
PP	MDRN	0.8
PP	y	1
GENd	VISC	0.9
GENd	MOB	-0.9
GENd	AOB	-0.9
GENd	AON	-0.8
GENd	PIR	-0.8
GENd	COA	-0.8
GENd	PAA	-0.9
GENd	EPv	0.9
GENd	BLAa	0.9
GENd	GPi	0.8
GENd	GENd	1
GENd	LAT	1
GENd	ILM	0.9
GENd	RT	0.8
GENd	GENv	0.9
GENd	ASO	0.8
GENd	PVp	-0.8
GENd	VMPO	-0.9
GENd	PMv	-0.8
GENd	PST	0.9
GENd	STN	0.9
GENd	INC	0.8
GENd	RPF	0.9
GENd	SOC	-1
GENd	PDTg	0.9
GENd	PCG	0.8
GENd	PG	-0.9
GENd	SG	0.9
GENd	TRN	-0.9
GENd	NI	1
GENd	SLC	0.9
GENd	AP	-1
GENd	SPVC	0.9
GENd	SPVI	0.9
GENd	ACVII	-0.8
GENd	LIN	0.8
GENd	PGRN	0.8
GENd	PPY	0.8
GENd	RO	0.9
LAT	VISC	0.9
LAT	MOB	-0.9
LAT	AOB	-0.9
LAT	AON	-0.8
LAT	PIR	-0.8
LAT	COA	-0.8
LAT	PAA	-0.9
LAT	EPv	0.9
LAT	BLAa	0.9
LAT	GPi	0.8
LAT	GENd	1
LAT	LAT	1
LAT	ILM	0.9
LAT	RT	0.8
LAT	GENv	0.9
LAT	ASO	0.8
LAT	PVp	-0.8
LAT	VMPO	-0.9
LAT	PMv	-0.8
LAT	PST	0.9
LAT	STN	0.9
LAT	INC	0.8
LAT	RPF	0.9
LAT	SOC	-1
LAT	PDTg	0.9
LAT	PCG	0.8
LAT	PG	-0.9
LAT	SG	0.9
LAT	TRN	-0.9
LAT	NI	1
LAT	SLC	0.9
LAT	AP	-1
LAT	SPVC	0.9
LAT	SPVI	0.9
LAT	ACVII	-0.8
LAT	LIN	0.8
LAT	PGRN	0.8
LAT	PPY	0.8
LAT	RO	0.9
ATN	FRP	0.9
ATN	MO	0.9
ATN	ILA	0.8
ATN	TT	0.8
ATN	DP	0.9
ATN	NLOT	0.8
ATN	RHP	0.8
ATN	BST	0.8
ATN	ATN	1
ATN	AVP	0.9
ATN	AVPV	0.9
ATN	MPO	1
ATN	VLPO	0.8
ATN	LPO	0.8
ATN	PeF	0.9
ATN	ICc	0.9
ATN	ICd	0.9
ATN	Su3	0.8
ATN	MPT	0.8
ATN	V	0.8
ATN	LC	-0.9
ATN	VI	0.8
ATN	LRN	0.9
ATN	x	-0.8
ATN	XII	-0.9
MED	VISC	0.9
MED	VENT	1
MED	SPF	0.9
MED	MED	1
MED	MTN	0.9
MED	ILM	0.9
MED	PVp	-0.8
MED	LHA	0.8
MED	PST	0.9
MED	PSTN	0.8
MED	DTN	0.8
MED	PCG	0.8
MED	CN	0.9
MED	SPVC	0.9
MED	Pa5	0.9
MED	VII	-0.8
MED	LIN	0.8
MED	PARN	0.8
MED	PGRN	0.8
MED	PHY	0.9
MED	RM	1
MED	RO	0.9
MTN	VENT	0.9
MTN	SPF	1
MTN	SPA	0.8
MTN	MED	0.9
MTN	MTN	1
MTN	RCH	0.9
MTN	ZI	0.9
MTN	SCdg	0.9
MTN	SCdw	0.9
MTN	SCiw	0.9
MTN	SCig	0.9
MTN	APN	0.9
MTN	NOT	0.9
MTN	NPC	0.9
MTN	OP	0.8
MTN	PPT	0.8
MTN	IPN	0.8
MTN	CLI	0.8
MTN	DR	0.9
MTN	DTN	0.9
MTN	CN	1
MTN	SPVO	0.8
MTN	ISN	0.8
MTN	PARN	0.9
MTN	PHY	0.8
MTN	RM	0.9
ILM	VISC	1
ILM	MOB	-0.8
ILM	AOB	-0.8
ILM	VENT	0.9
ILM	GENd	0.9
ILM	LAT	0.9
ILM	MED	0.9
ILM	ILM	1
ILM	PVp	-0.9
ILM	LHA	0.9
ILM	PST	1
ILM	PSTN	0.9
ILM	SOC	-0.9
ILM	PDTg	0.8
ILM	PCG	0.9
ILM	PG	-0.8
ILM	SG	0.8
ILM	TRN	-0.8
ILM	NI	0.9
ILM	AP	-0.9
ILM	SPVC	1
ILM	SPVI	0.8
ILM	Pa5	0.8
ILM	VII	-0.9
ILM	LIN	0.9
ILM	PGRN	0.9
ILM	PHY	0.8
ILM	RM	0.9
ILM	RO	1
RT	RSP	-0.8
RT	PAA	-0.9
RT	EPv	0.9
RT	BLAa	0.9
RT	BMAp	0.9
RT	OT	0.8
RT	BA	-0.9
RT	GPi	1
RT	MA	0.9
RT	GENd	0.8
RT	LAT	0.8
RT	RT	1
RT	GENv	0.9
RT	PVH	-0.9
RT	PVa	-0.9
RT	PVi	-0.9
RT	DMH	-0.8
RT	PVpo	-0.8
RT	SBPV	-0.9
RT	VMPO	-0.9
RT	STN	0.9
RT	TU	-0.9
RT	RPF	0.9
RT	RL	0.9
RT	NLL	-0.8
RT	SOC	-0.8
RT	NI	0.8
RT	RPO	0.9
RT	SLC	0.9
RT	AP	-0.8
RT	ICB	-0.820783
RT	IO	-0.9
RT	IRN	-0.8
RT	MARN	-0.8
RT	VNC	-0.8
GENv	MOB	-0.8
GENv	AOB	-0.8
GENv	AON	-0.9
GENv	PIR	-0.9
GENv	COA	-0.9
GENv	PAA	-1
GENv	EPv	0.8
GENv	BLAa	0.8
GENv	GPi	0.9
GENv	SPA	0.8
GENv	GENd	0.9
GENv	LAT	0.9
GENv	RT	0.9
GENv	GENv	1
GENv	ASO	0.9
GENv	VMPO	-0.8
GENv	PMv	-0.9
GENv	RCH	0.9
GENv	STN	1
GENv	ZI	0.9
GENv	SCdg	0.9
GENv	SCdw	0.9
GENv	SCiw	0.9
GENv	SCig	0.9
GENv	INC	0.9
GENv	APN	0.9
GENv	NOT	0.9
GENv	NPC	0.9
GENv	RPF	1
GENv	DR	0.9
GENv	SOC	-0.9
GENv	PDTg	0.8
GENv	PG	-0.8
GENv	SG	0.8
GENv	TRN	-0.8
GENv	NI	0.9
GENv	SLC	0.8
GENv	AP	-0.9
[truncated: 3,673 more rows]

## Sheet: WT P<0.05
brain region1	brain region2	correlation coefficient		negative	10
FRP	FRP	1		positive	184
MO	MO	1
MO	HIP	1
MO	APN	1
SS	SS	1
SS	VISC	1
SS	AUD	1
GU	GU	1
VISC	SS	1
VISC	VISC	1
VISC	AUD	1
AUD	SS	1
AUD	VISC	1
AUD	AUD	1
VIS	VIS	1
ACA	ACA	1
ACA	EPd	1
ACA	EPv	1
ACA	PGRN	1
ACA	PHY	1
PL	PL	1
ILA	ILA	1
ORB	ORB	1
AI	AI	1
RSP	RSP	1
RSP	AON	1
RSP	SPVO	1
RSP	ISN	0.985611
PTLp	PTLp	1
TEa	TEa	1
TEa	SUT	1
PERI	PERI	1
ECT	ECT	1
MOB	MOB	1
MOB	MA	-1
AOB	AOB	1
AOB	STN	-1
AON	RSP	1
AON	AON	1
AON	SPVO	1
AON	ISN	0.985611
TT	TT	1
DP	DP	1
PIR	PIR	1
PIR	PARN	1
NLOT	NLOT	1
COA	COA	1
PAA	PAA	1
TR	TR	1
HIP	MO	1
HIP	HIP	1
HIP	APN	1
RHP	RHP	1
EPd	ACA	1
EPd	EPd	1
EPd	EPv	1
EPd	PGRN	1
EPd	PHY	1
EPv	ACA	1
EPv	EPd	1
EPv	EPv	1
EPv	PGRN	1
EPv	PHY	1
BLAa	BLAa	1
BLAa	AMB	0.985611
BLAp	BLAp	1
BLAv	BLAv	1
BLAv	CS	1
BMAa	BMAa	1
BMAa	BMAp	1
BMAp	BMAa	1
BMAp	BMAp	1
CP	CP	1
CP	CLI	1
CP	NI	1
CP	AMB	0.985611
ACB	ACB	1
FS	FS	1
OT	OT	1
OT	B	1
OT	PDTg	1
LS	LS	1
SF	SF	1
SF	MSC	1
SF	GENd	1
SF	PSTN	1
SH	SH	1
AAA	AAA	1
BA	BA	1
BA	MDRN	1
CEA	CEA	1
CEA	IA	1
CEA	SI	1
CEA	PCG	1
CEA	Pa5	-1
IA	CEA	1
IA	IA	1
IA	SI	1
IA	PCG	1
IA	Pa5	-1
MEA	MEA	1
GPe	GPe	1
GPe	RT	1
GPi	GPi	1
SI	CEA	1
SI	IA	1
SI	SI	1
SI	PCG	1
SI	Pa5	-1
MA	MOB	-1
MA	MA	1
MSC	SF	1
MSC	MSC	1
MSC	GENd	1
MSC	PSTN	1
TRS	TRS	1
BST	BST	1
BST	EPI	1
BST	PD	1
BST	PRC	1
BST	OP	1
BAC	BAC	1
BAC	DMX	-1
VENT	VENT	1
VENT	ATN	1
VENT	SPVC	-1
SPF	SPF	1
SPF	ICe	1
SPA	SPA	1
PP	PP	1
GENd	SF	1
GENd	MSC	1
GENd	GENd	1
GENd	PSTN	1
LAT	LAT	1
LAT	ILM	1
LAT	AVPV	1
ATN	VENT	1
ATN	ATN	1
ATN	SPVC	-1
MED	MED	1
MED	NOT	1
MTN	MTN	1
ILM	LAT	1
ILM	ILM	1
ILM	AVPV	1
RT	GPe	1
RT	RT	1
GENv	GENv	1
GENv	RPF	1
EPI	BST	1
EPI	EPI	1
EPI	PD	1
EPI	PRC	1
EPI	OP	1
SO	SO	1
ASO	ASO	1
ASO	VII	1
PVH	PVH	1
PVH	RO	-1
PVa	PVa	1
PVi	PVi	1
PVi	PVHd	1
ARH	ARH	1
ARH	PVp	1
ADP	ADP	1
AVP	AVP	1
AVPV	LAT	1
AVPV	ILM	1
AVPV	AVPV	1
DMH	DMH	1
MEPO	MEPO	1
MEPO	PS	1
MPO	MPO	1
MPO	MPN	1
OV	OV	1
PD	BST	1
PD	EPI	1
PD	PD	1
PD	PRC	1
PD	OP	1
PS	MEPO	1
PS	PS	1
PVp	ARH	1
PVp	PVp	1
PVpo	PVpo	1
PVpo	NPC	1
SBPV	SBPV	1
SCH	SCH	1
SCH	PSV	1
SCH	PG	1
SCH	PC5	1
SFO	SFO	1
SFO	IO	1
VMPO	VMPO	1
VLPO	VLPO	1
AHN	AHN	1
MBO	MBO	1
MPN	MPO	1
MPN	MPN	1
PMd	PMd	1
PMv	PMv	1
PVHd	PVi	1
PVHd	PVHd	1
VMH	VMH	1
PH	PH	1
PH	PeF	1
LHA	LHA	1
LPO	LPO	1
LPO	ZI	1
PST	PST	1
PST	IPN	1
PSTN	SF	1
PSTN	MSC	1
PSTN	GENd	1
PSTN	PSTN	1
PeF	PH	1
PeF	PeF	1
RCH	RCH	1
STN	AOB	-1
STN	STN	1
TU	TU	1
ZI	LPO	1
ZI	ZI	1
SCop	SCop	1
SCsg	SCsg	1
SCzo	SCzo	1
ICc	ICc	1
ICd	ICd	1
ICe	SPF	1
ICe	ICe	1
SCdg	SCdg	1
SCdg	ACVII	0.985611
SCdw	SCdw	1
SCiw	SCiw	1
SCig	SCig	1
PRC	BST	1
PRC	EPI	1
PRC	PD	1
PRC	PRC	1
PRC	OP	1
INC	INC	1
ND	ND	1
Su3	Su3	1
APN	MO	1
APN	HIP	1
APN	APN	1
MPT	MPT	1
NOT	MED	1
NOT	NOT	1
NPC	PVpo	1
NPC	NPC	1
OP	BST	1
OP	EPI	1
OP	PD	1
OP	PRC	1
OP	OP	1
PPT	PPT	1
RPF	GENv	1
RPF	RPF	1
IF	IF	1
IPN	PST	1
IPN	IPN	1
RL	RL	1
CLI	CP	1
CLI	CLI	1
CLI	NI	1
CLI	AMB	0.985611
DR	DR	1
DR	RPO	1
NLL	NLL	1
PSV	SCH	1
PSV	PSV	1
PSV	PG	1
PSV	PC5	1
PB	PB	1
SOC	SOC	1
B	OT	1
B	B	1
B	PDTg	1
DTN	DTN	1
PDTg	OT	1
PDTg	B	1
PDTg	PDTg	1
PCG	CEA	1
PCG	IA	1
PCG	SI	1
PCG	PCG	1
PCG	Pa5	-1
PG	SCH	1
PG	PSV	1
PG	PG	1
PG	PC5	1
PRNc	PRNc	1
SG	SG	1
SUT	TEa	1
SUT	SUT	1
TRN	TRN	1
V	V	1
P5	P5	1
Acs5	Acs5	1
PC5	SCH	1
PC5	PSV	1
PC5	PG	1
PC5	PC5	1
I5	I5	1
I5	y	0.985611
CS	BLAv	1
CS	CS	1
LC	LC	1
LDT	LDT	1
NI	CP	1
NI	CLI	1
NI	NI	1
NI	AMB	0.985611
PRNr	PRNr	1
RPO	DR	1
RPO	RPO	1
SLC	SLC	1
SLD	SLD	1
AP	AP	1
CN	CN	1
DCN	DCN	1
ECU	ECU	1
NTB	NTB	1
NTS	NTS	1
SPVC	VENT	-1
SPVC	ATN	-1
SPVC	SPVC	1
SPVI	SPVI	1
SPVO	RSP	1
SPVO	AON	1
SPVO	SPVO	1
SPVO	ISN	0.985611
Pa5	CEA	-1
Pa5	IA	-1
Pa5	SI	-1
Pa5	PCG	-1
Pa5	Pa5	1
VI	VI	1
VII	ASO	1
VII	VII	1
ACVII	SCdg	0.985611
ACVII	ACVII	1
AMB	BLAa	0.985611
AMB	CP	0.985611
AMB	CLI	0.985611
AMB	NI	0.985611
AMB	AMB	1
DMX	BAC	-1
DMX	DMX	1
GRN	GRN	1
ICB	ICB	1
IO	SFO	1
IO	IO	1
IRN	IRN	1
ISN	RSP	0.985611
ISN	AON	0.985611
ISN	SPVO	0.985611
ISN	ISN	1
LIN	LIN	1
LRN	LRN	1
MARN	MARN	1
MDRN	BA	1
MDRN	MDRN	1
PARN	PIR	1
PARN	PARN	1
PAS	PAS	1
PGRN	ACA	1
PGRN	EPd	1
PGRN	EPv	1
PGRN	PGRN	1
PGRN	PHY	1
PHY	ACA	1
PHY	EPd	1
PHY	EPv	1
PHY	PGRN	1
PHY	PHY	1
PPY	PPY	1
VNC	VNC	1
x	x	1
XII	XII	1
y	I5	0.985611
y	y	1
RM	RM	1
RPA	RPA	1
RO	PVH	-1
RO	RO	1

## Sheet: SRKO P<0.05
brain region1	brain region2	correlation coefficient		negative	105
FRP	FRP	1		positive	360
FRP	MO	1
FRP	DP	1
FRP	AVP	1
FRP	XII	-1
MO	FRP	1
MO	MO	1
MO	DP	1
MO	AVP	1
MO	XII	-1
SS	SS	1
SS	PERI	1
SS	SF	1
SS	CEA	1
GU	GU	1
GU	ACA	1
GU	AI	1
GU	LS	1
GU	PS	1
VISC	VISC	1
VISC	ILM	1
VISC	PST	1
VISC	SPVC	1
VISC	RO	1
AUD	AUD	1
AUD	ECU	1
VIS	VIS	1
VIS	ORB	1
VIS	SH	1
VIS	TRS	1
VIS	BAC	1
VIS	PD	1
VIS	SFO	1
VIS	ND	-1
ACA	GU	1
ACA	ACA	1
ACA	AI	1
ACA	LS	1
ACA	PS	1
PL	PL	1
PL	PRNr	1
ILA	ILA	1
ILA	NLOT	1
ILA	x	-1
ORB	VIS	1
ORB	ORB	1
ORB	SH	1
ORB	TRS	1
ORB	BAC	1
ORB	PD	1
ORB	SFO	1
ORB	ND	-1
AI	GU	1
AI	ACA	1
AI	AI	1
AI	LS	1
AI	PS	1
RSP	RSP	1
RSP	DMH	1
RSP	PVpo	1
RSP	IRN	1
PTLp	PTLp	1
PTLp	LDT	-1
PTLp	PAS	-1
TEa	TEa	1
TEa	GPe	1
TEa	SO	1
TEa	SCsg	-1
PERI	SS	1
PERI	PERI	1
PERI	SF	1
PERI	CEA	1
ECT	ECT	1
MOB	MOB	1
MOB	AOB	1
MOB	PDTg	-1
MOB	PG	1
MOB	SG	-1
MOB	TRN	1
MOB	SPVI	-1
AOB	MOB	1
AOB	AOB	1
AOB	PDTg	-1
AOB	PG	1
AOB	SG	-1
AOB	TRN	1
AOB	SPVI	-1
AON	AON	1
AON	PIR	1
AON	COA	1
AON	ASO	-1
AON	PMv	1
AON	INC	-1
AON	ACVII	1
AON	PPY	-1
TT	TT	1
TT	RHP	1
TT	BST	1
TT	LPO	1
DP	FRP	1
DP	MO	1
DP	DP	1
DP	AVP	1
DP	XII	-1
PIR	AON	1
PIR	PIR	1
PIR	COA	1
PIR	ASO	-1
PIR	PMv	1
PIR	INC	-1
PIR	ACVII	1
PIR	PPY	-1
NLOT	ILA	1
NLOT	NLOT	1
NLOT	x	-1
COA	AON	1
COA	PIR	1
COA	COA	1
COA	ASO	-1
COA	PMv	1
COA	INC	-1
COA	ACVII	1
COA	PPY	-1
PAA	PAA	1
PAA	GENv	-1
PAA	STN	-1
PAA	RPF	-1
TR	TR	1
TR	VMH	-1
HIP	HIP	1
HIP	CP	1
HIP	ACB	1
HIP	FS	1
HIP	AAA	1
HIP	SI	1
HIP	SCH	-1
HIP	CS	1
RHP	TT	1
RHP	RHP	1
RHP	BST	1
RHP	LPO	1
EPd	EPd	1
EPd	ARH	-1
EPv	EPv	1
EPv	BLAa	1
EPv	VMPO	-1
EPv	SLC	1
BLAa	EPv	1
BLAa	BLAa	1
BLAa	VMPO	-1
BLAa	SLC	1
BLAp	BLAp	1
BLAp	NTB	-1
BLAp	GRN	-1
BLAv	BLAv	1
BLAv	PSV	-1
BLAv	PC5	-1
BLAv	AMB	-1
BMAa	BMAa	1
BMAa	MSC	1
BMAp	BMAp	1
BMAp	BA	-1
BMAp	PVH	-1
BMAp	PVa	-1
BMAp	PVi	-1
BMAp	SBPV	-1
BMAp	TU	-1
BMAp	RPO	1
BMAp	IO	-1
CP	HIP	1
CP	CP	1
CP	ACB	1
CP	FS	1
CP	AAA	1
CP	SI	1
CP	SCH	-1
CP	CS	1
ACB	HIP	1
ACB	CP	1
ACB	ACB	1
ACB	FS	1
ACB	AAA	1
ACB	SI	1
ACB	SCH	-1
ACB	CS	1
FS	HIP	1
FS	CP	1
FS	ACB	1
FS	FS	1
FS	AAA	1
FS	SI	1
FS	SCH	-1
FS	CS	1
OT	OT	1
OT	NLL	-1
OT	MARN	-1
OT	VNC	-1
LS	GU	1
LS	ACA	1
LS	AI	1
LS	LS	1
LS	PS	1
SF	SS	1
SF	PERI	1
SF	SF	1
SF	CEA	1
SH	VIS	1
SH	ORB	1
SH	SH	1
SH	TRS	1
SH	BAC	1
SH	PD	1
SH	SFO	1
SH	ND	-1
AAA	HIP	1
AAA	CP	1
AAA	ACB	1
AAA	FS	1
AAA	AAA	1
AAA	SI	1
AAA	SCH	-1
AAA	CS	1
BA	BMAp	-1
BA	BA	1
BA	PVH	1
BA	PVa	1
BA	PVi	1
BA	SBPV	1
BA	TU	1
BA	RPO	-1
BA	IO	1
CEA	SS	1
CEA	PERI	1
CEA	SF	1
CEA	CEA	1
IA	IA	1
IA	PVHd	-1
IA	PH	-1
IA	I5	-1
MEA	MEA	1
MEA	ADP	1
MEA	DCN	1
GPe	TEa	1
GPe	GPe	1
GPe	SO	1
GPe	SCsg	-1
GPi	GPi	1
GPi	RT	1
SI	HIP	1
SI	CP	1
SI	ACB	1
SI	FS	1
SI	AAA	1
SI	SI	1
SI	SCH	-1
SI	CS	1
MA	MA	1
MA	RL	1
MSC	BMAa	1
MSC	MSC	1
TRS	VIS	1
TRS	ORB	1
TRS	SH	1
TRS	TRS	1
TRS	BAC	1
TRS	PD	1
TRS	SFO	1
TRS	ND	-1
BST	TT	1
BST	RHP	1
BST	BST	1
BST	LPO	1
BAC	VIS	1
BAC	ORB	1
BAC	SH	1
BAC	TRS	1
BAC	BAC	1
BAC	PD	1
BAC	SFO	1
BAC	ND	-1
VENT	VENT	1
VENT	MED	1
VENT	RM	1
SPF	SPF	1
SPF	MTN	1
SPF	CN	1
SPA	SPA	1
SPA	SPVO	1
PP	PP	1
PP	AHN	1
PP	MPN	1
PP	y	1
GENd	GENd	1
GENd	LAT	1
GENd	SOC	-1
GENd	NI	1
GENd	AP	-1
LAT	GENd	1
LAT	LAT	1
LAT	SOC	-1
LAT	NI	1
LAT	AP	-1
ATN	ATN	1
ATN	MPO	1
MED	VENT	1
MED	MED	1
MED	RM	1
MTN	SPF	1
MTN	MTN	1
MTN	CN	1
ILM	VISC	1
ILM	ILM	1
ILM	PST	1
ILM	SPVC	1
ILM	RO	1
RT	GPi	1
RT	RT	1
GENv	PAA	-1
GENv	GENv	1
GENv	STN	1
GENv	RPF	1
EPI	EPI	1
SO	TEa	1
SO	GPe	1
SO	SO	1
SO	SCsg	-1
ASO	AON	-1
ASO	PIR	-1
ASO	COA	-1
ASO	ASO	1
ASO	PMv	-1
ASO	INC	1
ASO	ACVII	-1
ASO	PPY	1
PVH	BMAp	-1
PVH	BA	1
PVH	PVH	1
PVH	PVa	1
PVH	PVi	1
PVH	SBPV	1
PVH	TU	1
PVH	RPO	-1
PVH	IO	1
PVa	BMAp	-1
PVa	BA	1
PVa	PVH	1
PVa	PVa	1
PVa	PVi	1
PVa	SBPV	1
PVa	TU	1
PVa	RPO	-1
PVa	IO	1
PVi	BMAp	-1
PVi	BA	1
PVi	PVH	1
PVi	PVa	1
PVi	PVi	1
PVi	SBPV	1
PVi	TU	1
PVi	RPO	-1
PVi	IO	1
ARH	EPd	-1
ARH	ARH	1
ADP	MEA	1
ADP	ADP	1
ADP	DCN	1
AVP	FRP	1
AVP	MO	1
AVP	DP	1
AVP	AVP	1
AVP	XII	-1
AVPV	AVPV	1
AVPV	ICc	1
AVPV	ICd	1
AVPV	LC	-1
DMH	RSP	1
DMH	DMH	1
DMH	PVpo	1
DMH	IRN	1
MEPO	MEPO	1
MEPO	ICe	1
MEPO	B	1
MEPO	MDRN	1
MPO	ATN	1
MPO	MPO	1
OV	OV	1
OV	PMd	1
OV	PB	-1
OV	SUT	-1
PD	VIS	1
PD	ORB	1
PD	SH	1
PD	TRS	1
PD	BAC	1
PD	PD	1
PD	SFO	1
PD	ND	-1
PS	GU	1
PS	ACA	1
PS	AI	1
PS	LS	1
PS	PS	1
PVp	PVp	1
PVp	PCG	-1
PVp	LIN	-1
PVp	PGRN	-1
PVpo	RSP	1
PVpo	DMH	1
PVpo	PVpo	1
PVpo	IRN	1
SBPV	BMAp	-1
SBPV	BA	1
SBPV	PVH	1
SBPV	PVa	1
SBPV	PVi	1
SBPV	SBPV	1
SBPV	TU	1
SBPV	RPO	-1
SBPV	IO	1
SCH	HIP	-1
SCH	CP	-1
SCH	ACB	-1
SCH	FS	-1
SCH	AAA	-1
SCH	SI	-1
SCH	SCH	1
SCH	CS	-1
SFO	VIS	1
SFO	ORB	1
SFO	SH	1
SFO	TRS	1
SFO	BAC	1
SFO	PD	1
SFO	SFO	1
SFO	ND	-1
VMPO	EPv	-1
VMPO	BLAa	-1
VMPO	VMPO	1
VMPO	SLC	-1
VLPO	VLPO	1
VLPO	Su3	1
VLPO	MPT	1
VLPO	V	1
VLPO	VI	1
AHN	PP	1
AHN	AHN	1
AHN	MPN	1
AHN	y	1
MBO	MBO	1
MPN	PP	1
MPN	AHN	1
MPN	MPN	1
MPN	y	1
PMd	OV	1
PMd	PMd	1
PMd	PB	-1
PMd	SUT	-1
PMv	AON	1
PMv	PIR	1
PMv	COA	1
PMv	ASO	-1
PMv	PMv	1
PMv	INC	-1
PMv	ACVII	1
PMv	PPY	-1
PVHd	IA	-1
PVHd	PVHd	1
PVHd	PH	1
PVHd	I5	1
VMH	TR	-1
VMH	VMH	1
PH	IA	-1
PH	PVHd	1
PH	PH	1
PH	I5	1
LHA	LHA	1
LHA	PSTN	1
LHA	VII	-1
LPO	TT	1
LPO	RHP	1
LPO	BST	1
LPO	LPO	1
PST	VISC	1
PST	ILM	1
PST	PST	1
PST	SPVC	1
PST	RO	1
PSTN	LHA	1
PSTN	PSTN	1
PSTN	VII	-1
PeF	PeF	1
PeF	LRN	1
RCH	RCH	1
RCH	ZI	1
RCH	SCdg	1
RCH	SCdw	1
RCH	SCiw	1
RCH	SCig	1
RCH	APN	1
RCH	NOT	1
RCH	NPC	1
RCH	DR	1
STN	PAA	-1
STN	GENv	1
STN	STN	1
STN	RPF	1
TU	BMAp	-1
TU	BA	1
TU	PVH	1
TU	PVa	1
TU	PVi	1
TU	SBPV	1
TU	TU	1
TU	RPO	-1
TU	IO	1
ZI	RCH	1
ZI	ZI	1
ZI	SCdg	1
ZI	SCdw	1
ZI	SCiw	1
ZI	SCig	1
ZI	APN	1
ZI	NOT	1
ZI	NPC	1
ZI	DR	1
SCop	SCop	1
SCop	SLD	1
SCsg	TEa	-1
SCsg	GPe	-1
SCsg	SO	-1
SCsg	SCsg	1
SCzo	SCzo	1
ICc	AVPV	1
ICc	ICc	1
ICc	ICd	1
ICc	LC	-1
ICd	AVPV	1
ICd	ICc	1
ICd	ICd	1
ICd	LC	-1
ICe	MEPO	1
ICe	ICe	1
ICe	B	1
ICe	MDRN	1
SCdg	RCH	1
SCdg	ZI	1
SCdg	SCdg	1
SCdg	SCdw	1
SCdg	SCiw	1
SCdg	SCig	1
SCdg	APN	1
SCdg	NOT	1
SCdg	NPC	1
SCdg	DR	1
SCdw	RCH	1
SCdw	ZI	1
SCdw	SCdg	1
SCdw	SCdw	1
SCdw	SCiw	1
SCdw	SCig	1
SCdw	APN	1
SCdw	NOT	1
SCdw	NPC	1
SCdw	DR	1
SCiw	RCH	1
SCiw	ZI	1
SCiw	SCdg	1
SCiw	SCdw	1
SCiw	SCiw	1
SCiw	SCig	1
SCiw	APN	1
SCiw	NOT	1
SCiw	NPC	1
SCiw	DR	1
SCig	RCH	1
SCig	ZI	1
SCig	SCdg	1
SCig	SCdw	1
SCig	SCiw	1
SCig	SCig	1
SCig	APN	1
SCig	NOT	1
SCig	NPC	1
SCig	DR	1
PRC	PRC	1
INC	AON	-1
INC	PIR	-1
INC	COA	-1
INC	ASO	1
INC	PMv	-1
INC	INC	1
INC	ACVII	-1
INC	PPY	1
ND	VIS	-1
ND	ORB	-1
ND	SH	-1
ND	TRS	-1
ND	BAC	-1
ND	PD	-1
ND	SFO	-1
ND	ND	1
Su3	VLPO	1
Su3	Su3	1
Su3	MPT	1
Su3	V	1
Su3	VI	1
APN	RCH	1
APN	ZI	1
APN	SCdg	1
APN	SCdw	1
APN	SCiw	1
APN	SCig	1
APN	APN	1
APN	NOT	1
APN	NPC	1
APN	DR	1
MPT	VLPO	1
MPT	Su3	1
MPT	MPT	1
MPT	V	1
MPT	VI	1
NOT	RCH	1
NOT	ZI	1
NOT	SCdg	1
NOT	SCdw	1
NOT	SCiw	1
NOT	SCig	1
NOT	APN	1
NOT	NOT	1
NOT	NPC	1
NOT	DR	1
NPC	RCH	1
NPC	ZI	1
NPC	SCdg	1
NPC	SCdw	1
NPC	SCiw	1
NPC	SCig	1
NPC	APN	1
NPC	NOT	1
NPC	NPC	1
NPC	DR	1
OP	OP	1
OP	PPT	1
OP	IPN	1
OP	CLI	1
OP	ISN	1
PPT	OP	1
PPT	PPT	1
PPT	IPN	1
PPT	CLI	1
PPT	ISN	1
RPF	PAA	-1
RPF	GENv	1
RPF	STN	1
RPF	RPF	1
IF	IF	1
IPN	OP	1
IPN	PPT	1
IPN	IPN	1
IPN	CLI	1
IPN	ISN	1
RL	MA	1
RL	RL	1
CLI	OP	1
CLI	PPT	1
CLI	IPN	1
CLI	CLI	1
CLI	ISN	1
DR	RCH	1
DR	ZI	1
DR	SCdg	1
DR	SCdw	1
DR	SCiw	1
DR	SCig	1
DR	APN	1
DR	NOT	1
DR	NPC	1
DR	DR	1
NLL	OT	-1
NLL	NLL	1
NLL	MARN	1
NLL	VNC	1
PSV	BLAv	-1
PSV	PSV	1
PSV	PC5	1
PSV	AMB	1
PB	OV	-1
PB	PMd	-1
PB	PB	1
PB	SUT	1
SOC	GENd	-1
SOC	LAT	-1
SOC	SOC	1
SOC	NI	-1
SOC	AP	1
B	MEPO	1
B	ICe	1
B	B	1
B	MDRN	1
DTN	DTN	1
DTN	PARN	1
PDTg	MOB	-1
PDTg	AOB	-1
PDTg	PDTg	1
PDTg	PG	-1
PDTg	SG	1
PDTg	TRN	-1
PDTg	SPVI	1
PCG	PVp	-1
PCG	PCG	1
PCG	LIN	1
PCG	PGRN	1
PG	MOB	1
PG	AOB	1
PG	PDTg	-1
PG	PG	1
PG	SG	-1
PG	TRN	1
PG	SPVI	-1
PRNc	PRNc	1
PRNc	NTS	-1
PRNc	DMX	-1
SG	MOB	-1
SG	AOB	-1
SG	PDTg	1
SG	PG	-1
SG	SG	1
SG	TRN	-1
SG	SPVI	1
SUT	OV	-1
SUT	PMd	-1
SUT	PB	1
SUT	SUT	1
TRN	MOB	1
TRN	AOB	1
TRN	PDTg	-1
TRN	PG	1
TRN	SG	-1
TRN	TRN	1
TRN	SPVI	-1
V	VLPO	1
V	Su3	1
V	MPT	1
V	V	1
V	VI	1
P5	P5	1
P5	RPA	1
Acs5	Acs5	1
PC5	BLAv	-1
PC5	PSV	1
PC5	PC5	1
PC5	AMB	1
I5	IA	-1
I5	PVHd	1
I5	PH	1
I5	I5	1
CS	HIP	1
CS	CP	1
CS	ACB	1
CS	FS	1
CS	AAA	1
CS	SI	1
CS	SCH	-1
CS	CS	1
LC	AVPV	-1
LC	ICc	-1
LC	ICd	-1
LC	LC	1
LDT	PTLp	-1
LDT	LDT	1
LDT	PAS	1
NI	GENd	1
NI	LAT	1
NI	SOC	-1
NI	NI	1
NI	AP	-1
PRNr	PL	1
PRNr	PRNr	1
RPO	BMAp	1
RPO	BA	-1
RPO	PVH	-1
RPO	PVa	-1
RPO	PVi	-1
RPO	SBPV	-1
RPO	TU	-1
RPO	RPO	1
RPO	IO	-1
SLC	EPv	1
SLC	BLAa	1
SLC	VMPO	-1
SLC	SLC	1
SLD	SCop	1
SLD	SLD	1
AP	GENd	-1
AP	LAT	-1
AP	SOC	1
AP	NI	-1
AP	AP	1
CN	SPF	1
CN	MTN	1
CN	CN	1
DCN	MEA	1
DCN	ADP	1
DCN	DCN	1
ECU	AUD	1
ECU	ECU	1
NTB	BLAp	-1
NTB	NTB	1
NTB	GRN	1
NTS	PRNc	-1
NTS	NTS	1
NTS	DMX	1
SPVC	VISC	1
SPVC	ILM	1
SPVC	PST	1
SPVC	SPVC	1
SPVC	RO	1
SPVI	MOB	-1
SPVI	AOB	-1
SPVI	PDTg	1
SPVI	PG	-1
SPVI	SG	1
SPVI	TRN	-1
SPVI	SPVI	1
SPVO	SPA	1
SPVO	SPVO	1
Pa5	Pa5	1
VI	VLPO	1
VI	Su3	1
VI	MPT	1
VI	V	1
VI	VI	1
VII	LHA	-1
VII	PSTN	-1
VII	VII	1
ACVII	AON	1
ACVII	PIR	1
ACVII	COA	1
ACVII	ASO	-1
ACVII	PMv	1
ACVII	INC	-1
ACVII	ACVII	1
ACVII	PPY	-1
AMB	BLAv	-1
AMB	PSV	1
AMB	PC5	1
AMB	AMB	1
DMX	PRNc	-1
DMX	NTS	1
DMX	DMX	1
GRN	BLAp	-1
GRN	NTB	1
GRN	GRN	1
ICB	ICB	1
IO	BMAp	-1
IO	BA	1
IO	PVH	1
IO	PVa	1
IO	PVi	1
IO	SBPV	1
IO	TU	1
IO	RPO	-1
IO	IO	1
IRN	RSP	1
IRN	DMH	1
IRN	PVpo	1
IRN	IRN	1
ISN	OP	1
ISN	PPT	1
ISN	IPN	1
ISN	CLI	1
ISN	ISN	1
LIN	PVp	-1
LIN	PCG	1
LIN	LIN	1
LIN	PGRN	1
LRN	PeF	1
LRN	LRN	1
MARN	OT	-1
MARN	NLL	1
MARN	MARN	1
MARN	VNC	1
MDRN	MEPO	1
MDRN	ICe	1
MDRN	B	1
MDRN	MDRN	1
PARN	DTN	1
PARN	PARN	1
PAS	PTLp	-1
PAS	LDT	1
PAS	PAS	1
PGRN	PVp	-1
PGRN	PCG	1
PGRN	LIN	1
PGRN	PGRN	1
PHY	PHY	1
PPY	AON	-1
PPY	PIR	-1
PPY	COA	-1
PPY	ASO	1
PPY	PMv	-1
PPY	INC	1
PPY	ACVII	-1
PPY	PPY	1
VNC	OT	-1
VNC	NLL	1
VNC	MARN	1
VNC	VNC	1
x	ILA	-1
x	NLOT	-1
x	x	1
XII	FRP	-1
XII	MO	-1
XII	DP	-1
XII	AVP	-1
XII	XII	1
y	PP	1
y	AHN	1
y	MPN	1
y	y	1
RM	VENT	1
RM	MED	1
RM	RM	1
RPA	P5	1
RPA	RPA	1
RO	VISC	1
RO	ILM	1
RO	PST	1
RO	SPVC	1
RO	RO	1

## Sheet: social network
acronym	SR-/- mean	SR-/- sem	WT mean	WT sem	U Statistic	U test P_Value	t Statistic	t test P_Value	SR-/- shapiro stat	SR-/- shapiro P_Value	WT shapiro stat	WT shapiro P_Value	U test Adjusted_P_Value	t test Adjusted_P_Value
ACA	25607.3	2408.31	25244.8	1215.24	15	1	0.134385	0.897503	0.931931	0.609598	0.896105	0.35142	1	0.903385
PL	23618.2	3127.72	24190.3	3347.79	17	0.792208	-0.124858	0.903385	0.925126	0.563531	0.766311	0.0286347	1	0.903385
HPF	12062.3	638.524	11756.3	690.273	16	0.930736	0.325449	0.752288	0.930201	0.597743	0.858056	0.182595	1	0.903385
BLA	12571.2	1052.77	9769.47	924.5	23	0.177489	1.99969	0.0784438	0.795906	0.07501	0.962763	0.840765	0.591631	0.392219
ACB	10077.4	2314.33	8723.79	1464.3	16	0.930736	0.494243	0.636366	0.911868	0.4789	0.812379	0.0757295	1	0.903385
CEA	7124.31	1165.09	5092.48	708.525	23	0.177489	1.49003	0.18129	0.801824	0.0838496	0.893414	0.336462	0.591631	0.6043
MEA	15496.1	1689.28	14600.2	1036.94	17	0.792208	0.451964	0.66534	0.920274	0.531707	0.909385	0.432361	1	0.903385
MD	3421.91	536.835	2818.55	706.609	22	0.246753	0.679917	0.514081	0.806565	0.0915602	0.827803	0.10297	0.616883	0.903385
MPO	12847.4	1581.65	11155.5	1343.28	19	0.536797	0.815367	0.437452	0.90883	0.46059	0.911396	0.445644	1	0.903385
VTA	2817.28	257.128	1584.5	259.844	28	0.017316	3.3723	0.00834746	0.94888	0.729186	0.769371	0.0306198	0.17316	0.0834746

## Sheet: default mode network
acronym	SR-/- mean	SR-/- sem	WT mean	WT sem	U Statistic	U test P_Value	t Statistic	t test P_Value	SR-/- shapiro stat	SR-/- shapiro P_Value	WT shapiro stat	WT shapiro P_Value	U test Adjusted_P_Value	t test Adjusted_P_Value
VISp	32742.9	3001.56	32320.9	2806.2	16	0.930736	0.102687	0.920534	0.867344	0.255836	0.907269	0.418675	1	0.920534
ACA	25607.3	2408.31	25244.8	1215.24	15	1	0.134385	0.897503	0.931931	0.609598	0.896105	0.35142	1	0.920534
PL	23618.2	3127.72	24190.3	3347.79	17	0.792208	-0.124858	0.903385	0.925126	0.563531	0.766311	0.0286347	1	0.920534
HPF	12062.3	638.524	11756.3	690.273	16	0.930736	0.325449	0.752288	0.930201	0.597743	0.858056	0.182595	1	0.920534
BMA	18403.5	1017.8	14975.9	1136.27	24	0.125541	2.24696	0.0512575	0.973876	0.899495	0.954688	0.778011	0.627706	0.408562
STRd	6073.52	862.182	5048.53	722.557	18	0.662338	0.911168	0.387868	0.773523	0.0484432	0.989969	0.989098	1	0.920534
MEA	15496.1	1689.28	14600.2	1036.94	17	0.792208	0.451964	0.66534	0.920274	0.531707	0.909385	0.432361	1	0.920534
LAT	2155.61	520.168	1797.1	598.844	19	0.536797	0.451972	0.661994	0.89494	0.382555	0.771312	0.0319446	1	0.920534
ZI	7569.18	877.675	5292.57	744.332	26	0.0519481	1.97828	0.0817124	0.876243	0.29263	0.800613	0.0595249	0.519481	0.408562
CS	2956.64	296.773	2491.29	493.746	22	0.246753	0.807782	0.442668	0.915146	0.499122	0.89323	0.335459	0.822511	0.920534

## Sheet: salience network
acronym	SR-/- mean	SR-/- sem	WT mean	WT sem	U Statistic	U test P_Value	t Statistic	t test P_Value	SR-/- shapiro stat	SR-/- shapiro P_Value	WT shapiro stat	WT shapiro P_Value	U test Adjusted_P_Value	t test Adjusted_P_Value
ACA	25607.3	2408.31	25244.8	1215.24	15	1	0.134385	0.897503	0.931931	0.609598	0.896105	0.35142	1	0.897503
AI	10230.5	1335.94	8788.38	1168.23	20	0.428571	0.812585	0.438655	0.919503	0.526738	0.913349	0.458791	0.771429	0.748507
CLA	24492.5	2847.8	18833.5	2877.05	24	0.125541	1.39792	0.195967	0.804706	0.0884662	0.873746	0.241548	0.532468	0.5879
BLA	12571.2	1052.77	9769.47	924.5	23	0.177489	1.99969	0.0784438	0.795906	0.07501	0.962763	0.840765	0.532468	0.5879
ACB	10077.4	2314.33	8723.79	1464.3	16	0.930736	0.494243	0.636366	0.911868	0.4789	0.812379	0.0757295	1	0.748507
CEA	7124.31	1165.09	5092.48	708.525	23	0.177489	1.49003	0.18129	0.801824	0.0838496	0.893414	0.336462	0.532468	0.5879
MEA	15496.1	1689.28	14600.2	1036.94	17	0.792208	0.451964	0.66534	0.920274	0.531707	0.909385	0.432361	1	0.748507
MED	3637.15	687.102	2723.82	722.603	22	0.246753	0.915964	0.383659	0.792388	0.0701461	0.854341	0.17058	0.555195	0.748507
DR	6581.92	871.915	5816.29	636.477	17	0.792208	0.709235	0.499195	0.900789	0.414262	0.842708	0.137253	1	0.748507

## Sheet: lateral cortical network
acronym	SR-/- mean	SR-/- sem	WT mean	WT sem	U Statistic	U test P_Value	t Statistic	t test P_Value	SR-/- shapiro stat	SR-/- shapiro P_Value	WT shapiro stat	WT shapiro P_Value	U test Adjusted_P_Value	t test Adjusted_P_Value
MOp	10101.2	1402.34	10328.8	2276.04	17	0.792208	-0.085131	0.934233	0.636268	0.0018215	0.964748	0.855475	1	0.934233
SSp	15927.5	2233.12	12908.9	2514.87	20	0.428571	0.897509	0.392824	0.842697	0.172517	0.97381	0.916978	0.857143	0.934233
ACA	25607.3	2408.31	25244.8	1215.24	15	1	0.134385	0.897503	0.931931	0.609598	0.896105	0.35142	1	0.934233
VPM	1084.56	335.77	1176.88	773.82	21	0.329004	-0.10945	0.916023	0.92393	0.555603	0.650443	0.00178019	0.857143	0.934233

## Sheet: all level cFos density stats
	name	SR-/- mean	SR-/- sem	WT mean	WT sem	U Statistic	U test P_Value	t Statistic	t test P_Value	SR-/- shapiro stat	SR-/- shapiro P_Value	WT shapiro stat	WT shapiro P_Value	U test Adjusted_P_Value	t test Adjusted_P_Value
0	root	9501.37	600.773	8764.02	718.892	17	0.792208	0.787031	0.451578	0.973664	0.898209	0.842914	0.137791	0.950649	0.835713
1	Basic cell groups and regions	10063.1	622.603	9325.13	763.159	17	0.792208	0.749289	0.472964	0.985164	0.960196	0.839976	0.130305	0.950649	0.835713
2	Cerebrum	14089	933.807	13263.8	1130.15	16	0.930736	0.562836	0.587372	0.984906	0.959026	0.867603	0.216816	0.986747	0.842885
3	Cerebral cortex	15721.2	980.668	14949.3	1318.24	16	0.930736	0.469862	0.649974	0.95854	0.797779	0.892199	0.329869	0.986747	0.86385
4	Cortical plate	15697.2	993.4	15022.9	1355.57	15	1	0.401228	0.697947	0.9436	0.691489	0.904886	0.403616	1	0.875607
5	Isocortex	18908.9	1195.5	17941.9	1919.88	17	0.792208	0.427559	0.680104	0.995179	0.994319	0.87739	0.257283	0.950649	0.867106
6	Frontal pole, cerebral cortex	8983.32	1351.21	15536.2	5963.59	13	0.792208	-1.07164	0.32857	0.949007	0.730092	0.774313	0.0340965	0.950649	0.817666
7	Frontal pole, layer 1	3809.59	1259.51	7287.76	2742.63	9	0.329004	-1.15247	0.287247	0.850174	0.195068	0.682433	0.00401494	0.813181	0.793185
8	Frontal pole, layer 2/3	7734.94	2110.74	16259.1	7864.31	11	0.536797	-1.04686	0.337447	0.900752	0.414058	0.692734	0.00517773	0.869799	0.817711
9	Frontal pole, layer 5	11611.5	1560.91	22064.2	8183.7	11	0.536797	-1.25464	0.261526	0.945213	0.702989	0.802688	0.0621311	0.869799	0.793049
10	Frontal pole, layer 6a	14575.3	3252.13	11142.4	2925.59	20	0.428571	0.784767	0.453683	0.963125	0.829558	0.928774	0.570666	0.848941	0.835713
11	Frontal pole, layer 6b	8025.67	892.496	4943.55	2390.36	24	0.125541	1.20794	0.270208	0.960071	0.808474	0.753638	0.0216171	0.776851	0.793049
12	Somatomotor areas	11941.1	1357.43	13206.7	2290.91	13	0.792208	-0.475274	0.647441	0.867298	0.255656	0.835852	0.120401	0.950649	0.86385
13	Primary motor area	10101.2	1402.34	10328.8	2276.04	17	0.792208	-0.085131	0.934233	0.636268	0.0018215	0.964748	0.855475	0.950649	0.992031
14	Primary motor area, Layer 1	1452.18	191.365	1705.81	305.938	11	0.536797	-0.702849	0.501792	0.983126	0.950621	0.916561	0.480943	0.869799	0.835713
15	Primary motor area, Layer 2/3	10927.9	1040.79	12143.3	2633.98	14	0.930736	-0.429125	0.681724	0.86196	0.23537	0.915884	0.47622	0.986747	0.867106
16	Primary motor area, Layer 5	10192.5	2181.72	10121.6	2487.71	15	1	0.0214431	0.98336	0.727116	0.0180182	0.987689	0.982793	1	0.997197
17	Primary motor area, Layer 6a	12812.4	1698.73	12253.6	2731.35	17	0.792208	0.17372	0.866348	0.631294	0.00158238	0.955282	0.78274	0.950649	0.969373
18	Primary motor area, Layer 6b	12021.3	1648.53	9884.47	1888.5	18	0.662338	0.852391	0.416116	0.831444	0.142626	0.949015	0.732298	0.906472	0.829658
19	Secondary motor area	13535.2	1484.06	15700.1	2446.67	11	0.536797	-0.756538	0.471011	0.9873	0.96941	0.939546	0.65554	0.869799	0.835713
20	Secondary motor area, layer 1	1805.47	212.136	2638.73	483.818	7	0.177489	-1.57731	0.160026	0.965552	0.846011	0.897589	0.359876	0.776851	0.793049
21	Secondary motor area, layer 2/3	15975.6	1762.55	19208.2	3109.44	10	0.428571	-0.904419	0.393082	0.894186	0.378589	0.95401	0.772589	0.848941	0.817711
22	Secondary motor area, layer 5	15950.9	2184.45	19299	3270.88	11	0.536797	-0.851248	0.418311	0.900286	0.41147	0.928476	0.568385	0.869799	0.829658
23	Secondary motor area, layer 6a	16445.5	2017.51	16121.5	2552.79	16	0.930736	0.0995567	0.92291	0.842667	0.172429	0.93308	0.604088	0.986747	0.991761
24	Secondary motor area, layer 6b	15266.7	2399.99	12040.3	1803.44	17	0.792208	1.07473	0.314604	0.814878	0.106541	0.868702	0.221078	0.950649	0.815828
25	Somatosensory areas	15540.8	2050.48	12606.9	2523.49	20	0.428571	0.902306	0.390606	0.839041	0.162288	0.973258	0.91356	0.848941	0.817711
26	Primary somatosensory area	15927.5	2233.12	12908.9	2514.87	20	0.428571	0.897509	0.392824	0.842697	0.172517	0.97381	0.916978	0.848941	0.817711
27	Primary somatosensory area, nose	12086.2	2447.54	7917.3	2092.5	23	0.177489	1.29464	0.229912	0.765554	0.0412055	0.972208	0.906926	0.776851	0.793049
28	Primary somatosensory area, nose, layer 1	2692.8	834.821	3387.3	577.854	11	0.536797	-0.684038	0.514814	0.929574	0.593467	0.850862	0.159949	0.869799	0.835713
29	Primary somatosensory area, nose, layer 2/3	11938.2	1637.99	10533.2	2455.96	17	0.792208	0.475965	0.646279	0.878254	0.301475	0.979539	0.949244	0.950649	0.86385
30	Primary somatosensory area, nose, layer 4	14952.3	4709.4	8448.12	2972.72	23	0.177489	1.16789	0.281398	0.766437	0.0419577	0.907364	0.419281	0.776851	0.793049
31	Primary somatosensory area, nose, layer 5	9642.15	3218.47	5238.1	1802.86	23	0.177489	1.19383	0.274911	0.77671	0.0516344	0.896777	0.355231	0.776851	0.793049
32	Primary somatosensory area, nose, layer 6a	16590.2	2706.4	9647.28	2575.96	23	0.177489	1.85823	0.0969438	0.647054	0.00245695	0.960459	0.82327	0.776851	0.793049
33	Primary somatosensory area, nose, layer 6b	13772.3	2483.7	7846.58	1916.84	24	0.125541	1.88876	0.0959199	0.826267	0.130393	0.961518	0.831364	0.776851	0.793049
34	Primary somatosensory area, barrel field	22744.4	2766.75	18681.9	2849.62	19	0.536797	1.02284	0.333262	0.837882	0.159151	0.946956	0.715577	0.869799	0.817666
35	Primary somatosensory area, barrel field, layer 1	4818.59	848.419	4505.94	256.417	16	0.930736	0.352749	0.739439	0.896341	0.389993	0.937057	0.635586	0.986747	0.899136
36	Primary somatosensory area, barrel field, layer 2/3	24224.6	2882.72	21889.9	2587.34	16	0.930736	0.602729	0.562271	0.913604	0.48955	0.845928	0.145858	0.986747	0.836063
37	Primary somatosensory area, barrel field, layer 4	28576.3	3570.81	23713.2	3964.19	16	0.930736	0.911512	0.385791	0.80699	0.0922793	0.913642	0.460789	0.986747	0.817711
38	Primary somatosensory area, barrel field, layer 5	19206.8	3658.26	14860.7	2992.36	18	0.662338	0.919584	0.384028	0.873319	0.280125	0.95507	0.781052	0.906472	0.817711
39	Primary somatosensory area, barrel field, layer 6a	29441.8	2742.86	22287.4	3859.4	23	0.177489	1.51103	0.166668	0.828904	0.136509	0.983653	0.968209	0.776851	0.793049
40	Primary somatosensory area, barrel field, layer 6b	28868.1	2656.39	22192.2	3513.03	22	0.246753	1.51577	0.164762	0.950991	0.744267	0.975224	0.925505	0.776851	0.793049
41	Primary somatosensory area, lower limb	22440.7	2914.96	18032.9	3999.75	19	0.536797	0.89061	0.39719	0.917489	0.513873	0.97305	0.912263	0.869799	0.820133
42	Primary somatosensory area, lower limb, layer 1	3246.58	434.552	2976.85	747.155	17	0.792208	0.312068	0.763132	0.89297	0.372259	0.861498	0.194365	0.950649	0.913112
43	Primary somatosensory area, lower limb, layer 2/3	25203.6	2596.35	22134.2	4610.21	18	0.662338	0.58012	0.578397	0.838762	0.161528	0.945067	0.700228	0.906472	0.836063
44	Primary somatosensory area, lower limb, layer 4	28300.1	4866.93	21189.4	6815.31	20	0.428571	0.849077	0.418837	0.95884	0.799882	0.925487	0.545731	0.848941	0.829658
45	Primary somatosensory area, lower limb, layer 5	19176.5	3122.61	15530.5	3377.42	18	0.662338	0.792653	0.448391	0.861261	0.232813	0.984009	0.969662	0.906472	0.835713
46	Primary somatosensory area, lower limb, layer 6a	30156	3874.63	22740.3	4753.8	23	0.177489	1.20918	0.257645	0.954471	0.769057	0.927788	0.563129	0.776851	0.793049
47	Primary somatosensory area, lower limb, layer 6b	24422	3299.49	16020.8	4554.24	24	0.125541	1.49385	0.170774	0.763416	0.039433	0.966523	0.86832	0.776851	0.793049
48	Primary somatosensory area, mouth	7137.61	1322.27	5334.95	1725.48	19	0.536797	0.829246	0.428879	0.796263	0.0755195	0.921785	0.518306	0.869799	0.835713
49	Primary somatosensory area, mouth, layer 1	898.358	228.709	1230.95	249.675	10	0.428571	-0.982282	0.351642	0.918259	0.518772	0.888166	0.308689	0.848941	0.817711
50	Primary somatosensory area, mouth, layer 2/3	6051.55	548.2	5835.59	1694.27	16	0.930736	0.121276	0.90742	0.755668	0.0335579	0.930591	0.584677	0.986747	0.986015
51	Primary somatosensory area, mouth, layer 4	8263.49	2415.17	6355.59	2760.64	19	0.536797	0.520148	0.615518	0.838828	0.161709	0.868236	0.219264	0.869799	0.853461
52	Primary somatosensory area, mouth, layer 5	5407.96	1675.09	3989.71	1667.02	20	0.428571	0.600131	0.56342	0.83312	0.146785	0.845925	0.145849	0.848941	0.836063
53	Primary somatosensory area, mouth, layer 6a	11622.8	1881.51	7211.53	2120.03	22	0.246753	1.55627	0.154071	0.839887	0.164609	0.946495	0.71183	0.776851	0.793049
54	Primary somatosensory area, mouth, layer 6b	8409.9	1029.16	5659.45	1401.82	26	0.0519481	1.58159	0.149412	0.831626	0.143073	0.873872	0.242079	0.776851	0.793049
55	Primary somatosensory area, upper limb	15028.6	2771.98	13353.8	2954.82	17	0.792208	0.413359	0.689041	0.87565	0.290063	0.986985	0.980556	0.950649	0.869704
56	Primary somatosensory area, upper limb, layer 1	2561.54	405.016	3178.75	730.293	13	0.792208	-0.739098	0.481921	0.975885	0.911497	0.872226	0.235223	0.950649	0.835713
57	Primary somatosensory area, upper limb, layer 2/3	16156.2	2875.73	15908.5	3128.96	14	0.930736	0.0582853	0.954796	0.897153	0.39435	0.972645	0.909706	0.986747	0.992031
58	Primary somatosensory area, upper limb, layer 4	18655.4	4848.57	15926.4	4453.48	16	0.930736	0.414513	0.688573	0.83149	0.142737	0.953018	0.764634	0.986747	0.869704
59	Primary somatosensory area, upper limb, layer 5	12127.7	3164.65	10385	2523.04	17	0.792208	0.43058	0.67802	0.804065	0.087421	0.972846	0.910977	0.950649	0.866359
60	Primary somatosensory area, upper limb, layer 6a	20263.2	2665.86	16793.3	3660.64	19	0.536797	0.766225	0.463906	0.870794	0.269654	0.985302	0.974675	0.869799	0.835713
61	Primary somatosensory area, upper limb, layer 6b	16762.2	1889.96	12927.3	2332.81	20	0.428571	1.2773	0.233753	0.781103	0.0563338	0.959634	0.816917	0.848941	0.793049
62	Primary somatosensory area, trunk	20609.3	2665.09	18921.8	3303.92	16	0.930736	0.397559	0.700312	0.940585	0.670074	0.913252	0.458135	0.986747	0.876596
63	Primary somatosensory area, trunk, layer 1	2159.72	315.995	1595.72	333.975	24	0.125541	1.22669	0.251157	0.850417	0.195839	0.820116	0.0884576	0.776851	0.793049
64	Primary somatosensory area, trunk, layer 2/3	21172.3	2816.9	21265.8	3988.81	15	1	-0.019158	0.985154	0.919008	0.523563	0.935257	0.621266	1	0.997197
65	Primary somatosensory area, trunk, layer 4	25816.5	4000.5	23840.1	5516.32	18	0.662338	0.290033	0.778623	0.855658	0.213073	0.931474	0.591529	0.906472	0.920999
66	Primary somatosensory area, trunk, layer 5	20740.7	3434.25	18397.1	2911.82	16	0.930736	0.520495	0.616217	0.900427	0.412248	0.954978	0.780322	0.986747	0.853461
67	Primary somatosensory area, trunk, layer 6a	30413	2852.21	26272.5	4216.37	19	0.536797	0.813385	0.438393	0.96971	0.873391	0.949097	0.732967	0.869799	0.835713
68	Primary somatosensory area, trunk, layer 6b	32647.3	3102.15	26870.8	4648.57	20	0.428571	1.03362	0.330253	0.955391	0.775578	0.902653	0.38985	0.848941	0.817666
69	Primary somatosensory area, unassigned	19761	2723.72	15807.5	2866.51	19	0.536797	0.999821	0.343611	0.942868	0.686283	0.918746	0.496375	0.869799	0.817711
70	Primary somatosensory area, unassigned, layer 1	4248.5	647.22	5295.81	761.883	11	0.536797	-1.04764	0.322191	0.863083	0.239532	0.942253	0.677401	0.869799	0.817666
71	Primary somatosensory area, unassigned, layer 2/3	21149	2614.41	18598.7	2678.51	19	0.536797	0.681386	0.512905	0.997904	0.99869	0.951696	0.75399	0.869799	0.835713
72	Primary somatosensory area, unassigned, layer 4	24630.5	3515.17	20195.3	4424.08	19	0.536797	0.784916	0.452931	0.884203	0.328791	0.952473	0.760252	0.869799	0.835713
73	Primary somatosensory area, unassigned, layer 5	17081.1	3573.65	12260.5	2408.59	19	0.536797	1.11858	0.298958	0.845875	0.181827	0.952119	0.757406	0.869799	0.80921
74	Primary somatosensory area, unassigned, layer 6a	25839.8	3239.26	18805.6	3951.99	21	0.329004	1.37658	0.202154	0.962079	0.822381	0.956574	0.792984	0.813181	0.793049
75	Primary somatosensory area, unassigned, layer 6b	23988.9	3301.05	16991.6	3161.22	21	0.329004	1.53094	0.160952	0.957076	0.787489	0.947366	0.718907	0.813181	0.793049
76	Supplemental somatosensory area	14498.7	1567.16	11792.9	2581.46	17	0.792208	0.895978	0.396406	0.8189	0.114504	0.946494	0.711823	0.950649	0.820133
77	Supplemental somatosensory area, layer 1	1874.28	408.447	2414.63	467.682	9	0.329004	-0.870228	0.4068	0.91503	0.498401	0.918796	0.496734	0.813181	0.829631
78	Supplemental somatosensory area, layer 2/3	14290.6	1031.96	12047.2	2583.05	17	0.792208	0.806548	0.448358	0.893843	0.376797	0.925866	0.548575	0.950649	0.835713
79	Supplemental somatosensory area, layer 4	18869.9	3215.48	15048.1	4193.74	20	0.428571	0.723201	0.488324	0.928966	0.589338	0.954678	0.777929	0.848941	0.835713
80	Supplemental somatosensory area, layer 5	14591.3	2011.23	12261.9	2686.46	18	0.662338	0.694141	0.505618	0.850892	0.197354	0.929807	0.57861	0.906472	0.835713
81	Supplemental somatosensory area, layer 6a	19451.8	1932.62	14690.5	3184.16	22	0.246753	1.2783	0.236962	0.881831	0.317692	0.9805	0.954018	0.776851	0.793049
82	Supplemental somatosensory area, layer 6b	17529.9	1726.95	13366.7	2584.72	21	0.329004	1.33928	0.215691	0.78293	0.0583957	0.962104	0.835798	0.813181	0.793049
83	Gustatory areas	9485.7	1160.82	7258.96	1472.27	22	0.246753	1.18769	0.265799	0.884001	0.327838	0.944874	0.698658	0.776851	0.793049
84	Gustatory areas, layer 1	700.211	237.078	344.307	85.6357	20	0.428571	1.41193	0.216592	0.875669	0.290144	0.969429	0.888576	0.848941	0.793049
85	Gustatory areas, layer 2/3	6702.91	1059.68	5124.17	1390.08	19	0.536797	0.903209	0.390497	0.844864	0.178821	0.893888	0.339065	0.869799	0.817711
86	Gustatory areas, layer 4	10589.6	2154.13	8339.54	2802.92	19	0.536797	0.636503	0.540633	0.755556	0.0334793	0.929373	0.575267	0.869799	0.835713
87	Gustatory areas, layer 5	10886.4	1659.74	8711.91	1738.89	22	0.246753	0.904581	0.389356	0.787973	0.0644285	0.879523	0.266873	0.776851	0.817711
88	Gustatory areas, layer 6a	14069.8	1183.87	10358.8	1652.49	23	0.177489	1.82559	0.102691	0.981119	0.940518	0.969285	0.887599	0.776851	0.793049
89	Gustatory areas, layer 6b	7314.61	1225.62	5000.74	1164.94	25	0.0822511	1.36841	0.205222	0.833345	0.14735	0.885323	0.294401	0.776851	0.793049
90	Visceral area	9786.28	1658.5	8242.98	1429.89	17	0.792208	0.704771	0.499958	0.836994	0.156783	0.974246	0.919644	0.950649	0.835713
91	Visceral area, layer 1	803.834	233.15	971.038	268.754	13	0.792208	-0.469947	0.649582	0.89284	0.371585	0.760831	0.0253749	0.950649	0.86385
92	Visceral area, layer 2/3	7371.67	1073.94	6378.13	1424.51	18	0.662338	0.556926	0.591518	0.889779	0.355992	0.964457	0.853347	0.906472	0.843234
93	Visceral area, layer 4	11336.7	2756.7	9040.2	2397.16	19	0.536797	0.628628	0.546179	0.894603	0.380778	0.952345	0.759226	0.869799	0.835713
94	Visceral area, layer 5	10571.3	2122.44	9031.38	1521.33	17	0.792208	0.589702	0.57257	0.815046	0.106865	0.941037	0.667567	0.950649	0.836063
95	Visceral area, layer 6a	15867.8	2467.02	13039	2015.92	19	0.536797	0.88792	0.399877	0.876531	0.293888	0.964011	0.850055	0.869799	0.821584
96	Visceral area, layer 6b	14598.7	2065.13	12088.9	2246.39	19	0.536797	0.82252	0.432048	0.954076	0.766247	0.944723	0.697438	0.869799	0.835713
97	Auditory areas	26501.5	1275.28	21670.4	2248.39	22	0.246753	1.86898	0.0998319	0.94724	0.717466	0.983272	0.966619	0.776851	0.793049
98	Dorsal auditory area	25761.6	1722.46	20540.3	3060.47	24	0.125541	1.48674	0.176823	0.888674	0.350481	0.986542	0.97908	0.776851	0.793049
99	Dorsal auditory area, layer 1	2574.81	390.526	1598.59	306.047	27	0.030303	1.96756	0.0846352	0.862388	0.23695	0.919111	0.498978	0.776851	0.793049
100	Dorsal auditory area, layer 2/3	27328.9	1816.88	21818.1	2925.23	23	0.177489	1.60032	0.147748	0.932788	0.615503	0.977394	0.937896	0.776851	0.793049
101	Dorsal auditory area, layer 4	38994	2215.38	32067.9	4997.94	22	0.246753	1.2669	0.246689	0.767243	0.0426549	0.920424	0.508421	0.776851	0.793049
102	Dorsal auditory area, layer 5	28853.7	2238.62	22798.5	3839.78	21	0.329004	1.36234	0.21092	0.978436	0.926086	0.943422	0.686875	0.813181	0.793049
103	Dorsal auditory area, layer 6a	30887.1	2233.69	24938.1	3981.86	21	0.329004	1.303	0.230235	0.985053	0.959693	0.954963	0.7802	0.813181	0.793049
104	Dorsal auditory area, layer 6b	35461.1	2091.42	27065.8	4028.6	24	0.125541	1.84954	0.104621	0.977936	0.923288	0.912023	0.449842	0.776851	0.793049
105	Primary auditory area	27091.9	1360.66	21280.7	2196.25	25	0.0822511	2.24929	0.0542856	0.983779	0.953765	0.980899	0.955936	0.776851	0.793049
106	Primary auditory area, layer 1	2709.28	295.775	1709.24	204.277	28	0.017316	2.78207	0.0258045	0.80877	0.0953468	0.915064	0.470539	0.776851	0.793049
107	Primary auditory area, layer 2/3	27498.9	1957.54	21909	1887.73	24	0.125541	2.05549	0.0706725	0.992342	0.987219	0.946709	0.713574	0.776851	0.793049
108	Primary auditory area, layer 4	40850.5	3092.25	34545.5	3385.78	21	0.329004	1.37502	0.202398	0.928525	0.586347	0.965016	0.857438	0.813181	0.793049
109	Primary auditory area, layer 5	32496.1	1758.62	24805.5	3089.38	25	0.0822511	2.16341	0.0635468	0.958432	0.797026	0.922053	0.520269	0.776851	0.793049
110	Primary auditory area, layer 6a	31728.3	1691.11	24727.5	2563.17	24	0.125541	2.27981	0.0508389	0.936358	0.640317	0.981927	0.960724	0.776851	0.793049
111	Primary auditory area, layer 6b	37432	2432.12	29581.7	3355.21	23	0.177489	1.89439	0.0920211	0.964064	0.835958	0.982478	0.963191	0.776851	0.793049
112	Posterior auditory area	27222	1612.63	21583.2	1974.24	24	0.125541	2.21201	0.0544964	0.987333	0.969544	0.889323	0.314656	0.776851	0.793049
113	Posterior auditory area, layer 1	3175.54	880.934	2002.92	345.944	20	0.428571	1.23901	0.268054	0.865181	0.247454	0.943503	0.687534	0.848941	0.793049
114	Posterior auditory area, layer 2/3	28060.1	1884.89	22185.5	1581.2	26	0.0519481	2.38774	0.0428752	0.970581	0.878968	0.806211	0.0667951	0.776851	0.793049
115	Posterior auditory area, layer 4	43141.4	1936.07	37193.9	3176.3	24	0.125541	1.59887	0.148417	0.773449	0.0483711	0.855746	0.175044	0.776851	0.793049
116	Posterior auditory area, layer 5	33290.3	2611.86	25263.1	3257.87	23	0.177489	1.92241	0.0870922	0.858362	0.222425	0.785075	0.0429611	0.776851	0.793049
117	Posterior auditory area, layer 6a	29517.9	2407.9	24021.7	2178.06	24	0.125541	1.6928	0.126263	0.962334	0.824139	0.905191	0.405521	0.776851	0.793049
118	Posterior auditory area, layer 6b	34037.8	2956.66	27039.8	2791.29	25	0.0822511	1.72105	0.120317	0.907932	0.455263	0.865012	0.207035	0.776851	0.793049
119	Ventral auditory area	26055	1311.93	22911.4	2029.89	19	0.536797	1.30066	0.228528	0.888661	0.350414	0.899984	0.373835	0.869799	0.793049
120	Ventral auditory area, layer 1	2681.97	600.299	1738.02	385.028	21	0.329004	1.32361	0.22712	0.951516	0.748015	0.904636	0.402058	0.813181	0.793049
121	Ventral auditory area, layer 2/3	26470.8	1792.05	22060.6	2239.23	22	0.246753	1.53768	0.158902	0.702566	0.0101852	0.948099	0.724861	0.776851	0.793049
122	Ventral auditory area, layer 4	37017.3	2076.54	33253.3	2840.12	18	0.662338	1.06982	0.313558	0.80971	0.0970017	0.89423	0.340947	0.906472	0.815828
123	Ventral auditory area, layer 5	29927.9	1782.23	26444.9	2349.27	20	0.428571	1.18113	0.268563	0.980923	0.939496	0.862892	0.199311	0.848941	0.793049
124	Ventral auditory area, layer 6a	31708.9	1637.59	29290.3	2692.04	16	0.930736	0.767567	0.464758	0.781139	0.056374	0.900822	0.378809	0.986747	0.835713
125	Ventral auditory area, layer 6b	33221.3	2003.64	29888.6	2717.19	20	0.428571	0.987174	0.350213	0.837261	0.157491	0.903924	0.397644	0.848941	0.817711
126	Visual areas	31504.6	2374.48	31471.6	2372.62	19	0.536797	0.00982343	0.992379	0.807787	0.0936416	0.842635	0.137064	0.869799	0.997197
127	Anterolateral visual area	30962.9	1392.61	27949.1	1884.08	20	0.428571	1.28638	0.23146	0.805844	0.090349	0.664634	0.00256487	0.848941	0.793049
128	Anterolateral visual area, layer 1	3841.34	1212.22	2459.65	856.321	19	0.536797	0.93095	0.380888	0.892817	0.371468	0.78505	0.042939	0.869799	0.817711
129	Anterolateral visual area, layer 2/3	32174.7	1542.52	30687.4	1809.33	18	0.662338	0.62554	0.547183	0.972504	0.891067	0.64029	0.00136492	0.906472	0.835713
130	Anterolateral visual area, layer 4	41648.8	3594.06	39280.9	2576.19	17	0.792208	0.535482	0.607688	0.967455	0.858683	0.770907	0.0316639	0.950649	0.85138
131	Anterolateral visual area, layer 5	36428.3	1935.47	32636.3	3123.42	20	0.428571	1.03198	0.331956	0.926353	0.571722	0.985945	0.977012	0.848941	0.817666
132	Anterolateral visual area, layer 6a	35618.2	2225.01	29753.5	2732.66	23	0.177489	1.66425	0.130707	0.952346	0.753934	0.952913	0.76379	0.776851	0.793049
133	Anterolateral visual area, layer 6b	39942.4	1836.25	33063.3	2725.75	27	0.030303	2.0931	0.0680207	0.901954	0.420781	0.842555	0.136855	0.776851	0.793049
134	Anteromedial visual area	31993.4	3497.12	34757	4880.86	12	0.662338	-0.46026	0.656727	0.890974	0.362022	0.971312	0.901128	0.906472	0.866359
135	Anteromedial visual area, layer 1	4190.78	681.071	4279.77	1178.93	17	0.792208	-0.0653586	0.949531	0.804359	0.0878992	0.875634	0.249602	0.950649	0.992031
136	Anteromedial visual area, layer 2/3	37349.4	4686.09	41274.4	5984.4	12	0.662338	-0.516392	0.618232	0.927064	0.576488	0.959153	0.813186	0.906472	0.853461
137	Anteromedial visual area, layer 4	44881.6	8464.14	47750.6	6115.79	14	0.930736	-0.274744	0.790825	0.98916	0.976669	0.925578	0.546414	0.986747	0.925699
138	Anteromedial visual area, layer 5	33760.2	3168.94	38110.6	6116.98	12	0.662338	-0.631493	0.546775	0.976186	0.913261	0.927921	0.564147	0.906472	0.835713
139	Anteromedial visual area, layer 6a	40084.8	4007.93	40582.7	4979.67	13	0.792208	-0.0778824	0.939643	0.955347	0.775266	0.937178	0.636553	0.950649	0.992031
140	Anteromedial visual area, layer 6b	45730.6	5057.24	51060.1	6979.11	10	0.428571	-0.618356	0.552274	0.801842	0.0838768	0.948376	0.727111	0.848941	0.835984
141	Lateral visual area	32927.5	949.518	32747.3	989.305	16	0.930736	0.131366	0.898389	0.950343	0.739642	0.977976	0.941067	0.986747	0.984894
142	Lateral visual area, layer 1	9132.59	3219.06	6404.36	2394.78	16	0.930736	0.679992	0.516295	0.92727	0.577874	0.75007	0.0199516	0.986747	0.835713
143	Lateral visual area, layer 2/3	34477.7	1495.01	34930	1598.3	12	0.662338	-0.206674	0.840874	0.890132	0.357767	0.926713	0.554967	0.906472	0.957717
144	Lateral visual area, layer 4	40799.5	4321.27	45054.8	3226.86	10	0.428571	-0.789028	0.453491	0.899727	0.408379	0.838282	0.126153	0.848941	0.835713
145	Lateral visual area, layer 5	36958.1	1105.83	37098.8	2120.68	13	0.792208	-0.0588004	0.954667	0.988768	0.975202	0.913574	0.460321	0.950649	0.992031
146	Lateral visual area, layer 6a	37259.3	1341.24	34866.2	1661.13	22	0.246753	1.12087	0.291642	0.979904	0.934104	0.910226	0.437882	0.776851	0.799602
147	Lateral visual area, layer 6b	42363.9	1853.47	38160.9	2002.16	21	0.329004	1.54049	0.157869	0.880884	0.313337	0.92749	0.560862	0.813181	0.793049
148	Primary visual area	32742.9	3001.56	32320.9	2806.2	16	0.930736	0.102687	0.920534	0.867344	0.255836	0.907269	0.418675	0.986747	0.991761
149	Primary visual area, layer 1	7060.05	1559.69	6214.8	1058.63	18	0.662338	0.448401	0.666879	0.866002	0.250608	0.912012	0.449765	0.906472	0.866359
150	Primary visual area, layer 2/3	37344.1	3538.48	38021.7	3636.02	15	1	-0.133555	0.896714	0.790445	0.0675782	0.977326	0.937522	1	0.984894
151	Primary visual area, layer 4	39025.9	8538.73	41290.2	7030.51	15	1	-0.204715	0.842765	0.893044	0.372644	0.944744	0.697605	1	0.957717
152	Primary visual area, layer 5	36329.4	2601.02	34445.9	3282.44	18	0.662338	0.449737	0.663682	0.97988	0.933973	0.850227	0.158074	0.906472	0.866359
153	Primary visual area, layer 6a	41050	2586.16	38964.8	2217.59	17	0.792208	0.612086	0.556667	0.895869	0.387478	0.968221	0.880279	0.950649	0.836063
154	Primary visual area, layer 6b	46693.5	4480.01	44024.3	3339.86	18	0.662338	0.477667	0.646046	0.958474	0.797316	0.91442	0.466107	0.906472	0.86385
155	Posterolateral visual area	23359.4	2029.74	25659.9	1502.19	12	0.662338	-0.91102	0.389819	0.91538	0.500585	0.904202	0.39936	0.906472	0.817711
156	Posterolateral visual area, layer 1	5865.12	1613.97	5128.68	1501.07	16	0.930736	0.334121	0.746198	0.780181	0.055318	0.904105	0.398764	0.986747	0.901163
157	Posterolateral visual area, layer 2/3	24468.7	2877.58	25622.7	1671.02	13	0.792208	-0.346808	0.739599	0.948511	0.726544	0.789713	0.0473987	0.950649	0.899136
158	Posterolateral visual area, layer 4	35032.9	4652.67	40335.3	4562.11	10	0.428571	-0.81374	0.437147	0.848716	0.190495	0.932365	0.598483	0.848941	0.835713
159	Posterolateral visual area, layer 5	30046	1966.19	34474.8	2908	9	0.329004	-1.26165	0.240912	0.959613	0.805285	0.825943	0.0992759	0.813181	0.793049
160	Posterolateral visual area, layer 6a	32035	2267.87	36432.1	2314.78	9	0.329004	-1.35689	0.208134	0.942034	0.680351	0.949541	0.73656	0.813181	0.793049
161	Posterolateral visual area, layer 6b	35366.7	4021.51	33577.5	4340	16	0.930736	0.302391	0.769234	0.985642	0.962335	0.878281	0.261255	0.986747	0.917761
162	posteromedial visual area	33893.5	5389.62	35213.4	4537.98	10	0.428571	-0.187332	0.855882	0.773176	0.0481065	0.823843	0.0952483	0.848941	0.96357
163	posteromedial visual area, layer 1	4923.57	749.288	4952.38	985.695	16	0.930736	-0.0232725	0.981953	0.91912	0.524281	0.7836	0.0416326	0.986747	0.997197
164	posteromedial visual area, layer 2/3	40009.4	7135.48	45076.5	5954.89	11	0.536797	-0.545215	0.599957	0.832072	0.144171	0.906696	0.41502	0.869799	0.846277
165	posteromedial visual area, layer 4	42495.1	10459.7	48256.8	7722.04	11	0.536797	-0.443163	0.669811	0.873003	0.278798	0.939616	0.656107	0.869799	0.866359
166	posteromedial visual area, layer 5	36836.1	5649.12	36665.8	5234.63	15	1	0.0221077	0.982861	0.771718	0.0467126	0.868222	0.21921	1	0.997197
167	posteromedial visual area, layer 6a	44134.4	5269.95	40100.4	3878.29	19	0.536797	0.616513	0.555341	0.883143	0.323797	0.921656	0.517365	0.869799	0.836063
168	posteromedial visual area, layer 6b	49084.4	7629.33	48241.4	5855.08	16	0.930736	0.0876615	0.932326	0.740162	0.0240699	0.885316	0.29437	0.986747	0.992031
169	Laterointermediate area	31794.7	624.991	29756.7	1748.4	21	0.329004	1.09763	0.312955	0.971011	0.881704	0.824849	0.0971577	0.813181	0.815828
170	Laterointermediate area, layer 1	5936.07	2130.24	5021.44	2100.29	15	1	0.305741	0.766864	0.921136	0.537297	0.755085	0.0223291	1	0.916253
171	Laterointermediate area, layer 2/3	32153.1	1395.4	32040.1	1799.1	14	0.930736	0.0496068	0.96154	0.901801	0.419922	0.955982	0.788303	0.986747	0.992031
172	Laterointermediate area, layer 4	42936.6	790.013	42996.3	2527.49	14	0.930736	-0.0225294	0.982762	0.864074	0.243247	0.943071	0.684032	0.986747	0.997197
173	Laterointermediate area, layer 5	37560.5	1744.63	33901.1	2962.74	22	0.246753	1.06433	0.318687	0.980837	0.939049	0.908913	0.429284	0.776851	0.816744
174	Laterointermediate area, layer 6a	35285.7	1759.59	31197.7	2479.41	22	0.246753	1.34459	0.213208	0.95378	0.764143	0.817521	0.0839882	0.776851	0.793049
175	Laterointermediate area, layer 6b	39274.4	1006.29	35689.6	2720.53	20	0.428571	1.23585	0.260509	0.796104	0.0752929	0.7332	0.0135747	0.848941	0.793049
176	Postrhinal area	26311.4	1515.95	26820.6	2240.18	13	0.792208	-0.188264	0.855128	0.951582	0.748482	0.820022	0.0882913	0.950649	0.96357
177	Postrhinal area, layer 1	4430.55	1918.7	4233.52	1457.47	15	1	0.0817748	0.936871	0.880028	0.309438	0.813768	0.0778859	1	0.992031
178	Postrhinal area, layer 2/3	26986.9	1978.69	28278.9	2611.21	11	0.536797	-0.394362	0.702727	0.807561	0.0932534	0.884851	0.292084	0.869799	0.876596
179	Postrhinal area, layer 4	41021.5	3075.43	39961.4	2417.15	17	0.792208	0.271	0.793235	0.907744	0.45415	0.858117	0.1828	0.950649	0.926374
180	Postrhinal area, layer 5	32631.9	2560.75	32860.9	3706.43	14	0.930736	-0.0508261	0.960639	0.937964	0.651582	0.97008	0.892975	0.986747	0.992031
181	Postrhinal area, layer 6a	35056.7	1878.56	36083	2866.15	13	0.792208	-0.299488	0.771928	0.869053	0.262609	0.890049	0.318447	0.950649	0.919339
182	Postrhinal area, layer 6b	36302.5	3461.49	36628.3	4757.2	13	0.792208	-0.0553826	0.95709	0.988412	0.973839	0.9338	0.609751	0.950649	0.992031
183	Anterior cingulate area	25607.3	2408.31	25244.8	1215.24	15	1	0.134385	0.897503	0.931931	0.609598	0.896105	0.35142	1	0.984894
184	Anterior cingulate area, dorsal part	26219.1	2472.58	27941.3	2173.04	14	0.930736	-0.523182	0.614201	0.897392	0.395641	0.771211	0.0318739	0.986747	0.853461
185	Anterior cingulate area, dorsal part, layer 1	4661.7	632.507	6346.44	1640.89	10	0.428571	-0.958013	0.372736	0.9803	0.936217	0.838769	0.127336	0.848941	0.817711
186	Anterior cingulate area, dorsal part, layer 2/3	33366.8	4079.64	33435.4	2547.26	14	0.930736	-0.0142692	0.98902	0.988693	0.974919	0.874019	0.2427	0.986747	0.997197
187	Anterior cingulate area, dorsal part, layer 5	31106.5	3089.54	34833.6	3427.23	12	0.662338	-0.807728	0.440074	0.934109	0.624648	0.751317	0.0205198	0.906472	0.835713
188	Anterior cingulate area, dorsal part, layer 6a	30018.2	3142.42	30131.7	2581.67	14	0.930736	-0.0279119	0.978398	0.871219	0.271395	0.950027	0.740502	0.986747	0.997197
189	Anterior cingulate area, dorsal part, layer 6b	26032.1	4307.54	20912.6	4533.32	21	0.329004	0.81866	0.434196	0.718204	0.0147053	0.96004	0.820049	0.813181	0.835713
190	Anterior cingulate area, ventral part	24812.6	2644.56	21742.9	1627.94	20	0.428571	0.988475	0.356673	0.929506	0.593002	0.924017	0.534751	0.848941	0.817711
191	Anterior cingulate area, ventral part, layer 1	4415.57	684.963	4158.55	892.898	21	0.329004	0.228393	0.824557	0.866633	0.253056	0.606593	0.000550581	0.813181	0.952208
192	Anterior cingulate area, ventral part, layer 2/3	27441.8	2908.46	24963.3	2220.43	18	0.662338	0.677316	0.517592	0.955819	0.778611	0.964987	0.857228	0.906472	0.835713
193	Anterior cingulate area, ventral part, layer 5	30806.6	4036.25	26822.3	2463.46	19	0.536797	0.842601	0.428162	0.975355	0.908373	0.914871	0.469206	0.869799	0.835713
194	Anterior cingulate area, ventral part, 6a	30633.7	4249.28	26286.6	3525.19	18	0.662338	0.787343	0.453059	0.974165	0.901248	0.920023	0.505527	0.906472	0.835713
195	Anterior cingulate area, ventral part, 6b	27861.5	5166.91	21190.3	5283.15	20	0.428571	0.902765	0.390355	0.955608	0.777118	0.968105	0.87947	0.848941	0.817711
196	Prelimbic area	23618.2	3127.72	24190.3	3347.79	17	0.792208	-0.124858	0.903385	0.925126	0.563531	0.766311	0.0286347	0.950649	0.984894
197	Prelimbic area, layer 1	4559.02	623.762	5223.19	1152.33	16	0.930736	-0.506872	0.626714	0.900056	0.410197	0.837546	0.124388	0.986747	0.856302
198	Prelimbic area, layer 2/3	26333	3014.43	26571.4	3145.92	15	1	-0.0547155	0.957566	0.986382	0.965559	0.868769	0.221341	1	0.992031
199	Prelimbic area, layer 5	29515.7	4129.33	32182.8	4780.72	14	0.930736	-0.422205	0.682794	0.909222	0.462932	0.805259	0.0655039	0.986747	0.867106
200	Prelimbic area, layer 6a	30127.4	4240.69	26801.8	4206.67	18	0.662338	0.55675	0.591462	0.912563	0.483147	0.816464	0.0822271	0.906472	0.843234
201	Prelimbic area, layer 6b	21716.2	3176	14044.1	4102.11	21	0.329004	1.47884	0.173961	0.949259	0.731891	0.933935	0.610816	0.813181	0.793049
202	Infralimbic area	26219.2	3717.48	22771.7	3316.42	18	0.662338	0.692023	0.507253	0.91435	0.494169	0.777684	0.0366732	0.906472	0.835713
203	Infralimbic area, layer 1	4952.06	863.484	4269.55	725.009	19	0.536797	0.60534	0.561099	0.723744	0.0166935	0.902429	0.388488	0.869799	0.836063
204	Infralimbic area, layer 2/3	26508.1	3139.44	21093.7	1424.01	22	0.246753	1.5706	0.1706	0.916362	0.506747	0.965546	0.861287	0.776851	0.793049
205	Infralimbic area, layer 5	33757.9	5235.85	30286.2	4573.92	16	0.930736	0.499348	0.630227	0.920677	0.534316	0.779317	0.0379846	0.986747	0.859684
206	Infralimbic area, layer 6a	29744.4	4047.74	25636.8	5053.22	21	0.329004	0.63442	0.541774	0.931014	0.603303	0.771132	0.0318197	0.813181	0.835713
207	Infralimbic area, layer 6b	19218.3	4367.44	14924.1	3989.21	18	0.662338	0.725967	0.487047	0.858119	0.221574	0.858647	0.184573	0.906472	0.835713
208	Orbital area	27046.6	3902.65	25311.5	2449.35	17	0.792208	0.376574	0.717781	0.850978	0.197629	0.958284	0.806422	0.950649	0.885727
209	Orbital area, lateral part	24755.6	3648.06	21310.3	2528.53	20	0.428571	0.776211	0.461709	0.934191	0.625215	0.955914	0.787764	0.848941	0.835713
210	Orbital area, lateral part, layer 1	16859.5	2959.23	16675.5	2449.18	16	0.930736	0.0478867	0.962945	0.899354	0.406325	0.850949	0.160209	0.986747	0.992031
211	Orbital area, lateral part, layer 2/3	30706.1	4674.16	27429.4	3675.12	17	0.792208	0.551078	0.596591	0.842511	0.171983	0.968008	0.878793	0.950649	0.843234
212	Orbital area, lateral part, layer 5	27591.2	4540.97	24191.9	2832.43	20	0.428571	0.635164	0.545844	0.882089	0.318887	0.973348	0.914122	0.848941	0.835713
213	Orbital area, lateral part, layer 6a	17216.6	3142.54	11022.6	1950.41	25	0.0822511	1.6747	0.138773	0.875417	0.289056	0.846572	0.147634	0.776851	0.793049
214	Orbital area, lateral part, layer 6b	12427.6	2673.66	7485.32	1840.85	22	0.246753	1.52252	0.169583	0.877147	0.296583	0.909247	0.431459	0.776851	0.793049
215	Orbital area, medial part	25317.6	4094.02	25309.1	2924.94	15	1	0.00167651	0.998706	0.941262	0.674875	0.810995	0.0736361	1	0.999593
216	Orbital area, medial part, layer 1	9237.59	1715.92	11185.5	3055.89	15	1	-0.555809	0.59413	0.924693	0.560652	0.930063	0.580586	1	0.843234
217	Orbital area, medial part, layer 2/3	29653.1	5067.03	29904.9	4181.99	13	0.792208	-0.0383188	0.970345	0.895533	0.385689	0.929223	0.574113	0.950649	0.995596
218	Orbital area, medial part, layer 5	36115.6	7001.24	36391.6	3951.8	15	1	-0.0343252	0.973658	0.984777	0.958436	0.961787	0.833404	1	0.996526
219	Orbital area, medial part, layer 6a	27308.7	5271.42	21655.2	2763.87	18	0.662338	0.949845	0.378116	0.973972	0.900079	0.826431	0.100232	0.906472	0.817711
220	Orbital area, medial part, layer 6b	13273.5	3912.32	12815.2	5819.38	18	0.662338	0.06536	0.949417	0.703625	0.0104463	0.734873	0.0141093	0.906472	0.992031
221	Orbital area, ventrolateral part	31908.1	4704.6	31435.9	2787.24	15	1	0.08635	0.933732	0.915867	0.503636	0.906615	0.414501	1	0.992031
222	Orbital area, ventrolateral part, layer 1	19898.7	1778.88	20021.7	2430.15	16	0.930736	-0.0408222	0.968361	0.950342	0.73963	0.900066	0.374323	0.986747	0.994793
223	Orbital area, ventrolateral part, layer 2/3	34308.1	4917.15	35217.6	4395.92	15	1	-0.137896	0.893508	0.977898	0.923076	0.90814	0.424275	1	0.984894
224	Orbital area, ventrolateral part, layer 5	38976.6	7911.86	40066.1	3751.03	14	0.930736	-0.124429	0.905198	0.961521	0.818536	0.872128	0.234821	0.986747	0.984894
225	Orbital area, ventrolateral part, layer 6a	28374.8	5250.21	19978.1	2116.52	23	0.177489	1.48332	0.194928	0.936222	0.639364	0.925259	0.54402	0.776851	0.793049
226	Orbital area, ventrolateral part, layer 6b	16088.7	3264.24	12349.6	4542.45	18	0.662338	0.668458	0.521331	0.86551	0.248714	0.882129	0.278975	0.906472	0.835713
227	Agranular insular area	10230.5	1335.94	8788.38	1168.23	20	0.428571	0.812585	0.438655	0.919503	0.526738	0.913349	0.458791	0.848941	0.835713
228	Agranular insular area, dorsal part	7720.44	1313.16	7164.56	1562.77	19	0.536797	0.272325	0.791539	0.962685	0.826543	0.845373	0.144341	0.869799	0.925699
229	Agranular insular area, dorsal part, layer 1	793.462	93.2962	472.643	99.8621	27	0.030303	2.34752	0.0435319	0.834946	0.15143	0.801266	0.0603337	0.776851	0.793049
230	Agranular insular area, dorsal part, layer 2/3	4903.32	819.503	4776.6	1369.79	16	0.930736	0.0793843	0.938689	0.851347	0.198815	0.890214	0.319312	0.986747	0.992031
231	Agranular insular area, dorsal part, layer 5	9448.2	1977.16	9787.59	2432.41	16	0.930736	-0.108272	0.916176	0.909468	0.4644	0.852892	0.166081	0.986747	0.99176
232	Agranular insular area, dorsal part, layer 6a	11863.5	1806.3	9063.2	1750.31	22	0.246753	1.11335	0.294982	0.922256	0.544599	0.923727	0.532599	0.776851	0.806088
233	Agranular insular area, dorsal part, layer 6b	6762.76	1661.96	4089.72	1493.7	21	0.329004	1.19622	0.263587	0.897164	0.394411	0.851567	0.162055	0.813181	0.793049
234	Agranular insular area, posterior part	9729.05	1035.35	7644.88	775.938	22	0.246753	1.61083	0.146902	0.914229	0.493418	0.932097	0.596392	0.776851	0.793049
235	Agranular insular area, posterior part, layer 1	853.528	305.374	251.671	26.8792	30	0.004329	1.9633	0.120014	0.696841	0.00887239	0.924707	0.539887	0.776851	0.793049
236	Agranular insular area, posterior part, layer 2/3	9214.38	979.553	6792.33	1067.99	24	0.125541	1.67132	0.129014	0.857548	0.219579	0.959109	0.812851	0.776851	0.793049
237	Agranular insular area, posterior part, layer 5	10259.2	1373.47	8546.94	810.293	20	0.428571	1.07375	0.320472	0.839272	0.162921	0.866475	0.212513	0.848941	0.816744
238	Agranular insular area, posterior part, layer 6a	17918	2075.28	14478.1	1275.13	22	0.246753	1.41228	0.201872	0.87244	0.276446	0.871648	0.232854	0.776851	0.793049
239	Agranular insular area, posterior part, layer 6b	19173.3	4989.61	14970	3249.05	20	0.428571	0.705928	0.502759	0.8664	0.252149	0.971783	0.904189	0.848941	0.835713
240	Agranular insular area, ventral part	16322.3	2352.62	13878.9	1260.06	20	0.428571	0.915544	0.394042	0.963384	0.831327	0.829942	0.107369	0.848941	0.817711
241	Agranular insular area, ventral part, layer 1	2439.7	558.761	1828.91	789.097	21	0.329004	0.631702	0.54405	0.905482	0.440922	0.733332	0.0136161	0.813181	0.835713
242	Agranular insular area, ventral part, layer 2/3	16404	2203.69	13656.2	1363.56	22	0.246753	1.06031	0.324971	0.86315	0.239779	0.916409	0.47988	0.776851	0.817666
243	Agranular insular area, ventral part, layer 5	20196.5	3121.47	17339.4	1446.34	21	0.329004	0.830473	0.439706	0.957169	0.788146	0.924169	0.535885	0.813181	0.835713
244	Agranular insular area, ventral part, layer 6a	20246.6	2831.98	17973	2285.15	19	0.536797	0.624794	0.549209	0.947979	0.722743	0.885473	0.295146	0.869799	0.835713
245	Agranular insular area, ventral part, layer 6b	10496.6	2119.47	5379.82	2895.97	22	0.246753	1.4258	0.188887	0.709055	0.0118821	0.706519	0.00723576	0.776851	0.793049
246	Retrosplenial area	22822.5	1593.02	23105.3	2097.16	15	1	-0.107387	0.916895	0.891108	0.362706	0.918169	0.49227	1	0.99176
247	Retrosplenial area, lateral agranular part	26420	2516.13	28449.3	3070.71	12	0.662338	-0.511167	0.621626	0.792495	0.0702901	0.875135	0.247452	0.906472	0.85386
248	Retrosplenial area, lateral agranular part, layer 1	3590.73	407.237	3772.74	513.926	14	0.930736	-0.277577	0.787694	0.904439	0.434906	0.960121	0.820671	0.986747	0.925121
249	Retrosplenial area, lateral agranular part, layer 2/3	32862.9	5203.46	37209.7	4816.57	11	0.536797	-0.613047	0.555551	0.844713	0.178377	0.914132	0.464133	0.869799	0.836063
250	Retrosplenial area, lateral agranular part, layer 5	30343.9	2334.61	32996.2	3509.88	12	0.662338	-0.629213	0.54602	0.751482	0.030717	0.895657	0.348895	0.906472	0.835713
251	Retrosplenial area, lateral agranular part, layer 6a	36197.1	1936.34	35917.6	3406.22	16	0.930736	0.0713402	0.944935	0.92072	0.534596	0.941194	0.668836	0.986747	0.992031
252	Retrosplenial area, lateral agranular part, layer 6b	36106.9	1516.07	34694.7	2873.02	15	1	0.434726	0.676077	0.992618	0.988012	0.933266	0.605552	1	0.866359
253	Retrosplenial area, dorsal part	23413.9	1382.66	24457.6	1982.17	13	0.792208	-0.431869	0.676551	0.838956	0.162058	0.936191	0.628685	0.950649	0.866359
254	Retrosplenial area, dorsal part, layer 1	4426.94	465.291	5561.03	821.709	8	0.246753	-1.20099	0.265272	0.947426	0.718794	0.880536	0.271528	0.776851	0.793049
255	Retrosplenial area, dorsal part, layer 2/3	25476	3350.82	27926.9	2943.59	11	0.536797	-0.549518	0.596782	0.941309	0.675205	0.923386	0.530074	0.869799	0.843234
256	Retrosplenial area, dorsal part, layer 5	28409.7	840.369	28926.2	2327.9	16	0.930736	-0.208705	0.84131	0.761101	0.0375899	0.963314	0.844878	0.986747	0.957717
257	Retrosplenial area, dorsal part, layer 6a	33222.9	1197.27	33323	2532.44	15	1	-0.0357383	0.972483	0.971058	0.881999	0.98473	0.97251	1	0.996526
258	Retrosplenial area, dorsal part, layer 6b	31584.4	2052.12	29392.6	2812.62	19	0.536797	0.629511	0.545244	0.955692	0.777711	0.969179	0.886873	0.869799	0.835713
259	Retrosplenial area, ventral part	20355.2	1541.43	19030.1	1729.5	18	0.662338	0.57194	0.581364	0.941717	0.678104	0.890696	0.321853	0.906472	0.836762
260	Retrosplenial area, ventral part, layer 1	4752.33	1495.52	6010.67	1466.33	12	0.662338	-0.600796	0.56305	0.85702	0.217746	0.901748	0.384368	0.906472	0.836063
261	Retrosplenial area, ventral part, layer 2/3	17705.3	3543.05	16736.2	2463	15	1	0.224598	0.828357	0.922976	0.549319	0.983921	0.969307	1	0.953952
262	Retrosplenial area, ventral part, layer 5	27913.7	1255.32	25561.5	2394.61	20	0.428571	0.869973	0.411556	0.944036	0.694594	0.944857	0.698524	0.848941	0.829658
263	Retrosplenial area, ventral part, layer 6a	27208.8	1021.33	24537.2	2088.93	20	0.428571	1.14895	0.287485	0.911124	0.474375	0.911809	0.448402	0.848941	0.793185
264	Retrosplenial area, ventral part, layer 6b	26549.2	1825.64	21991.5	3081.2	21	0.329004	1.2726	0.239297	0.856852	0.217164	0.979843	0.950777	0.813181	0.793049
265	Posterior parietal association areas	30870.5	820.751	30626	3892.14	18	0.662338	0.061465	0.953184	0.921564	0.540082	0.94559	0.704476	0.906472	0.992031
266	Anterior area	29328.5	1056.62	30828	4905.49	14	0.930736	-0.298834	0.77611	0.912244	0.481193	0.961564	0.831713	0.986747	0.920658
267	Anterior area, layer 1	3281.02	345.099	3144.1	580.69	17	0.792208	0.202704	0.844477	0.850634	0.196532	0.920686	0.510315	0.950649	0.957717
268	Anterior area, layer 2/3	31903	1158.07	34991.8	5300.97	12	0.662338	-0.569262	0.591751	0.974864	0.905451	0.956196	0.789993	0.906472	0.843234
269	Anterior area, layer 4	42292.4	2695.32	45046.7	8257.44	14	0.930736	-0.317083	0.761861	0.908167	0.456654	0.903168	0.392992	0.986747	0.91291
270	Anterior area, layer 5	30968.9	2206.64	31758.2	5940.43	13	0.792208	-0.124561	0.904736	0.796178	0.075398	0.984409	0.971258	0.950649	0.984894
271	Anterior area, layer 6a	38039.6	501.726	38815.6	5171.88	12	0.662338	-0.149341	0.887018	0.902887	0.426044	0.963475	0.846082	0.906472	0.984894
272	Anterior area, layer 6b	44029.3	2256.74	43928.1	5697.46	16	0.930736	0.01651	0.987323	0.839764	0.16427	0.977888	0.940591	0.986747	0.997197
273	Rostrolateral visual area	33053	1397.31	30340.1	2528.1	18	0.662338	0.939183	0.376406	0.905441	0.440687	0.913012	0.456504	0.906472	0.817711
274	Rostrolateral area, layer 1	4136.56	657.777	3353.11	469.956	21	0.329004	0.969127	0.362491	0.900005	0.409913	0.941499	0.6713	0.813181	0.817711
275	Rostrolateral area, layer 2/3	38168.7	1168.56	35551.1	2772.25	19	0.536797	0.870102	0.414452	0.899327	0.406179	0.945885	0.706878	0.869799	0.829658
276	Rostrolateral area, layer 4	43698.7	4725.63	41161.4	4768.77	18	0.662338	0.377925	0.714336	0.864897	0.246369	0.924966	0.541824	0.906472	0.882791
277	Rostrolateral area, layer 5	34461.9	1151.8	32052	3388.32	18	0.662338	0.6734	0.525293	0.932006	0.61011	0.952031	0.756695	0.906472	0.835713
278	Rostrolateral area, layer 6a	41504.9	1786.18	36230.1	2869.51	22	0.246753	1.56057	0.156762	0.92581	0.568092	0.790797	0.0484946	0.776851	0.793049
279	Rostrolateral area, layer 6b	43950.4	3228.34	38956.5	3845.9	20	0.428571	0.994541	0.346043	0.880083	0.309688	0.834801	0.117986	0.848941	0.817711
280	Temporal association areas	23715.4	943.122	22277.9	1620.05	18	0.662338	0.76681	0.465661	0.98298	0.949907	0.886575	0.300631	0.906472	0.835713
281	Temporal association areas, layer 1	2070.82	354.59	1798.6	150.472	20	0.428571	0.706686	0.508934	0.983757	0.953664	0.928649	0.569709	0.848941	0.835713
282	Temporal association areas, layer 2/3	23363.8	1323.8	22174.5	1712.44	18	0.662338	0.549487	0.596303	0.991628	0.985074	0.879197	0.265391	0.906472	0.843234
283	Temporal association areas, layer 4	33780.6	1162.4	31708.5	2293.54	19	0.536797	0.805845	0.445796	0.838439	0.160654	0.858788	0.185048	0.869799	0.835713
284	Temporal association areas, layer 5	27570.2	1339.62	25263.1	2165.91	19	0.536797	0.905908	0.3912	0.915259	0.49983	0.89245	0.331225	0.869799	0.817711
285	Temporal association areas, layer 6a	31340.1	1544.27	30578.4	2038.92	13	0.792208	0.297813	0.772778	0.863301	0.240342	0.891985	0.328718	0.950649	0.919339
286	Temporal association areas, layer 6b	34367.7	1294.82	31614.2	2542.61	19	0.536797	0.965002	0.365357	0.976457	0.914836	0.947639	0.721126	0.869799	0.817711
287	Perirhinal area	13007.5	372.472	14958.2	757.065	4	0.0519481	-2.31196	0.0530896	0.948946	0.729653	0.93503	0.619468	0.776851	0.793049
288	Perirhinal area, layer 1	3039.14	467.589	4497.89	481.361	6	0.125541	-2.17373	0.0579622	0.945279	0.703456	0.815144	0.0800754	0.776851	0.793049
289	Perirhinal area, layer 2/3	16988.9	375.693	18815.7	1099.63	10	0.428571	-1.5721	0.165935	0.978847	0.928357	0.907591	0.42074	0.848941	0.793049
290	Perirhinal area, layer 5	14870.8	1052.9	17187.2	1166.91	9	0.329004	-1.47385	0.17462	0.865219	0.247601	0.946468	0.711614	0.813181	0.793049
291	Perirhinal area, layer 6a	20953.1	1361.33	24627.5	1575.26	6	0.125541	-1.76488	0.111441	0.919545	0.527006	0.867248	0.215453	0.776851	0.793049
292	Perirhinal area, layer 6b	24443.4	1389.46	26209.7	2449.36	14	0.930736	-0.627215	0.548581	0.930235	0.597972	0.910853	0.442033	0.986747	0.835713
293	Ectorhinal area	20074.2	1294.39	21813.4	1649.33	13	0.792208	-0.82951	0.428607	0.928191	0.584084	0.876181	0.251974	0.950649	0.835713
294	Ectorhinal area/Layer 1	2961.56	418.085	4107.52	731.988	8	0.246753	-1.35942	0.212186	0.922742	0.547781	0.984742	0.972558	0.776851	0.793049
295	Ectorhinal area/Layer 2/3	23011.3	1442.06	24555.6	2168.8	12	0.662338	-0.592942	0.568916	0.833026	0.146547	0.862291	0.197164	0.906472	0.836063
296	Ectorhinal area/Layer 5	21473.8	1371.4	23050.8	1697.46	14	0.930736	-0.72267	0.488413	0.894102	0.378153	0.943151	0.684676	0.986747	0.835713
297	Ectorhinal area/Layer 6a	25082.4	1888.26	27874.7	2249.51	12	0.662338	-0.95074	0.366662	0.974784	0.904973	0.842958	0.137905	0.906472	0.817711
298	Ectorhinal area/Layer 6b	26457.7	1927.28	27095.7	1978.86	14	0.930736	-0.230959	0.822548	0.851766	0.200165	0.888975	0.312851	0.986747	0.952208
299	Olfactory areas	10537	1496.77	10299.3	946.98	18	0.662338	0.134209	0.89704	0.888031	0.347297	0.911712	0.447752	0.906472	0.984894
300	Main olfactory bulb	4931.84	1701.13	4930.74	1183.38	15	1	0.000527559	0.999593	0.802355	0.0846841	0.985267	0.974548	1	0.999593
301	Accessory olfactory bulb	9784.47	2940.8	10621.9	2604.84	13	0.792208	-0.213179	0.836192	0.914353	0.494185	0.902569	0.38934	0.950649	0.957717
302	Accessory olfactory bulb, glomerular layer	5598.5	2131.17	7275.01	1610.71	11	0.536797	-0.627579	0.548139	0.870028	0.266538	0.889707	0.316653	0.869799	0.835713
303	Accessory olfactory bulb, granular layer	12975.1	2346.14	16928.5	4623.7	13	0.792208	-0.762501	0.469674	0.899789	0.408722	0.702328	0.00654027	0.950649	0.835713
304	Accessory olfactory bulb, mitral layer	9577.35	4165.55	7465.56	2393.55	15	1	0.439568	0.67447	0.905258	0.439628	0.869415	0.223885	1	0.866359
305	Anterior olfactory nucleus	20437.1	2953.64	18846	1283.21	20	0.428571	0.494059	0.640382	0.918263	0.5188	0.841747	0.134774	0.848941	0.86385
306	Taenia tecta	11228.8	1380.36	10560	443.606	21	0.329004	0.461254	0.664649	0.926344	0.571661	0.921321	0.514926	0.813181	0.866359
307	Taenia tecta, dorsal part	16923.3	2304.98	16205	891.581	17	0.792208	0.29063	0.782584	0.968559	0.865927	0.872937	0.238164	0.950649	0.922078
308	Taenia tecta, ventral part	5489.44	911.505	4869.53	464.008	16	0.930736	0.606085	0.5666	0.886079	0.337772	0.843244	0.138655	0.986747	0.836063
309	Dorsal peduncular area	20681.3	3141.08	18787.2	1482.25	20	0.428571	0.545332	0.606008	0.876119	0.292093	0.909506	0.433156	0.848941	0.850466
310	Piriform area	13201.4	1283.62	13978.5	1338.49	16	0.930736	-0.419072	0.685035	0.929701	0.594335	0.830352	0.10823	0.986747	0.86862
311	Nucleus of the lateral olfactory tract	13475.9	1454.23	13896.8	1655.09	16	0.930736	-0.19103	0.852744	0.849246	0.192146	0.887041	0.302973	0.986747	0.963263
312	Nucleus of the lateral olfactory tract, molecular layer	7424.04	1207.68	8494.95	1674.98	12	0.662338	-0.51861	0.617061	0.838531	0.160903	0.847568	0.150417	0.906472	0.853461
313	Nucleus of the lateral olfactory tract, pyramidal layer	17750.8	2039.53	18984.9	2080.9	15	1	-0.423543	0.681923	0.805154	0.0892034	0.951479	0.752242	1	0.867106
314	Nucleus of the lateral olfactory tract, layer 3	14090.5	2505.76	11159.3	1289.96	19	0.536797	1.04006	0.338013	0.960027	0.808168	0.872568	0.236635	0.869799	0.817711
315	Cortical amygdalar area	15926.3	1509.33	14101.2	1095.83	19	0.536797	0.978474	0.357832	0.842075	0.17074	0.946149	0.709025	0.869799	0.817711
316	Cortical amygdalar area, anterior part	17438.9	1576.99	17189.2	1247.46	14	0.930736	0.124176	0.904221	0.78607	0.0620907	0.870615	0.228666	0.986747	0.984894
317	Cortical amygdalar area, posterior part	15461.4	1504.93	13151.8	1245.84	19	0.536797	1.18218	0.270051	0.849426	0.192711	0.953285	0.766782	0.869799	0.793049
318	Cortical amygdalar area, posterior part, lateral zone	15312.2	1773.1	12875.4	1428.95	20	0.428571	1.07008	0.315296	0.919101	0.524155	0.953262	0.766597	0.848941	0.815828
319	Cortical amygdalar area, posterior part, medial zone	15599.9	1400.62	13408.3	1201.46	19	0.536797	1.18764	0.267434	0.857314	0.218764	0.903521	0.395163	0.869799	0.793049
320	Piriform-amygdalar area	11118.2	1089.37	10027	1168.46	20	0.428571	0.683015	0.511823	0.933073	0.617471	0.708122	0.00751971	0.848941	0.835713
321	Postpiriform transition area	10738.1	1024.17	10195	1254.74	19	0.536797	0.335332	0.74512	0.81945	0.115632	0.964139	0.851002	0.869799	0.901163
322	Hippocampal formation	12062.3	638.524	11756.3	690.273	16	0.930736	0.325449	0.752288	0.930201	0.597743	0.858056	0.182595	0.986747	0.906688
323	Hippocampal region	7759.73	449.098	6565.52	478.455	24	0.125541	1.81987	0.102201	0.971102	0.88228	0.957988	0.804111	0.776851	0.793049
324	Ammon's horn	9053.23	567.533	7668.75	567.551	24	0.125541	1.72494	0.119044	0.952702	0.756473	0.94139	0.670414	0.776851	0.793049
325	Field CA1	10293.7	675.313	8871.67	599.27	24	0.125541	1.57503	0.151504	0.902804	0.425576	0.953718	0.770257	0.776851	0.793049
326	Field CA2	5927.77	530.629	4945.25	474.93	22	0.246753	1.3797	0.202592	0.992101	0.986508	0.896293	0.352482	0.776851	0.793049
327	Field CA3	7268.55	556.559	5914.79	591.758	24	0.125541	1.66644	0.130061	0.904402	0.434689	0.886528	0.300396	0.776851	0.793049
328	Dentate gyrus	4596.71	264.903	3876.33	295.346	23	0.177489	1.81574	0.102795	0.90808	0.456137	0.925804	0.548111	0.776851	0.793049
329	Dentate gyrus, molecular layer	1826.9	310.156	1678.85	125.522	18	0.662338	0.442471	0.675614	0.916333	0.506567	0.918947	0.49781	0.906472	0.866359
330	Dentate gyrus, polymorph layer	11095.2	1276.79	9384.41	614.07	23	0.177489	1.20755	0.274026	0.69985	0.00954211	0.917784	0.489545	0.776851	0.793049
331	Dentate gyrus, granule cell layer	9274.67	330.453	7437.13	909.981	25	0.0822511	1.89805	0.104365	0.847369	0.186346	0.897351	0.358507	0.776851	0.793049
332	Fasciola cinerea	1178.59	437.457	875.983	103.295	17	0.792208	0.673226	0.534181	0.909315	0.463482	0.98956	0.988075	0.950649	0.835713
333	Induseum griseum	2563.21	498.908	1700.16	491.731	25	0.0822511	1.23205	0.249632	0.887264	0.343533	0.654347	0.00196968	0.776851	0.793049
334	Retrohippocampal region	17500	973.013	18360.1	1129.57	12	0.662338	-0.576934	0.578147	0.986926	0.967861	0.914131	0.464128	0.906472	0.836063
335	Entorhinal area	16199.7	976.538	17345.1	1059.27	10	0.428571	-0.795024	0.447076	0.94066	0.670608	0.942358	0.678254	0.848941	0.835713
336	Entorhinal area, lateral part	16342.6	709.123	17712.5	1132.47	12	0.662338	-1.02529	0.334769	0.839501	0.163547	0.894414	0.341967	0.906472	0.817666
337	Entorhinal area, lateral part, layer 1	1003.67	310.737	1679.4	419.159	8	0.246753	-1.29504	0.228558	0.863042	0.239378	0.9381	0.64393	0.776851	0.793049
338	Entorhinal area, lateral part, layer 2	15669	688.086	19130.1	1930.53	7	0.177489	-1.68877	0.14043	0.897841	0.39807	0.94553	0.703994	0.776851	0.793049
339	Entorhinal area, lateral part, layer 3	21578.9	891.115	22341.5	1527.15	15	1	-0.431315	0.677843	0.939102	0.659596	0.842208	0.135958	1	0.866359
340	Entorhinal area, lateral part, layer 5	18073.5	983.853	18839.7	1196.33	12	0.662338	-0.494705	0.632739	0.98041	0.936801	0.946305	0.710287	0.906472	0.86169
341	Entorhinal area, lateral part, layer 6a	22786.6	1720.41	23193.8	1786.7	15	1	-0.164187	0.873232	0.942128	0.681017	0.938515	0.647255	1	0.974442
342	Entorhinal area, medial part, dorsal zone	16018.9	1459.14	16879.7	1269.8	14	0.930736	-0.445007	0.667472	0.920595	0.533782	0.929269	0.574468	0.986747	0.866359
343	Entorhinal area, medial part, dorsal zone, layer 1	5466.64	1320.86	4549.18	1551.5	19	0.536797	0.450262	0.663197	0.967222	0.857143	0.791971	0.0497073	0.869799	0.866359
344	Entorhinal area, medial part, dorsal zone, layer 2	15058.6	2161.74	14077	1844.28	16	0.930736	0.345436	0.738271	0.996905	0.997399	0.919823	0.50409	0.986747	0.899136
345	Entorhinal area, medial part, dorsal zone, layer 3	20007.1	1637.64	21626.9	1348.64	11	0.536797	-0.76351	0.466468	0.979671	0.932849	0.909195	0.431122	0.869799	0.835713
346	Entorhinal area, medial part, dorsal zone, layer 5	21244.5	1897.94	24069.2	1899.6	9	0.329004	-1.05193	0.320582	0.889166	0.352925	0.929128	0.573381	0.813181	0.816744
347	Entorhinal area, medial part, dorsal zone, layer 6	25029.6	1933.47	29069	2642.31	10	0.428571	-1.23371	0.249678	0.969569	0.872479	0.931114	0.58873	0.848941	0.793049
348	Parasubiculum	18333.7	1884.33	19565.2	879.14	13	0.792208	-0.592259	0.576343	0.966907	0.855058	0.865851	0.210162	0.950649	0.836063
349	Postsubiculum	24675.6	2618.13	27338	3222.54	12	0.662338	-0.641229	0.537497	0.954406	0.768596	0.904204	0.399378	0.906472	0.835713
350	Presubiculum	20464.6	1109.91	25599.1	2827.76	5	0.0822511	-1.6902	0.138358	0.905489	0.440962	0.957096	0.797102	0.776851	0.793049
351	Subiculum	19357	1420.75	16931.7	1201.83	23	0.177489	1.3033	0.227254	0.903676	0.430536	0.807023	0.0679132	0.776851	0.793049
352	Prosubiculum	17959.8	1855.78	15032.2	977.572	23	0.177489	1.39571	0.211119	0.93856	0.655779	0.97719	0.936766	0.776851	0.793049
353	Hippocampo-amygdalar transition area	12138.7	1644.94	15218.6	1706.29	9	0.329004	-1.29952	0.22624	0.907601	0.453311	0.921584	0.51684	0.813181	0.793049
354	Area prostriata	21606	2545.68	26809.1	3237.5	7	0.177489	-1.26336	0.238689	0.97095	0.881318	0.873498	0.240508	0.776851	0.793049
355	Cortical subplate	16295	1368.72	13190.2	1085.13	23	0.177489	1.77756	0.113089	0.875599	0.28984	0.867094	0.214865	0.776851	0.793049
356	Claustrum	24492.5	2847.8	18833.5	2877.05	24	0.125541	1.39792	0.195967	0.804706	0.0884662	0.873746	0.241548	0.776851	0.793049
357	Endopiriform nucleus	16718.7	1861.77	13636.2	1413.5	21	0.329004	1.31869	0.224429	0.817544	0.111765	0.872309	0.235567	0.813181	0.793049
358	Endopiriform nucleus, dorsal part	18879.5	2132.23	15488.4	1651.56	21	0.329004	1.25732	0.244314	0.841892	0.170219	0.859323	0.186856	0.813181	0.793049
359	Endopiriform nucleus, ventral part	12682.7	1373.28	10176.7	981.768	21	0.329004	1.48451	0.178154	0.822861	0.122832	0.890458	0.320593	0.813181	0.793049
360	Lateral amygdalar nucleus	14725.1	1780.82	11315.4	1011.03	25	0.0822511	1.66503	0.143445	0.924555	0.559738	0.924273	0.536659	0.776851	0.793049
361	Basolateral amygdalar nucleus	12571.2	1052.77	9769.47	924.5	23	0.177489	1.99969	0.0784438	0.795906	0.07501	0.962763	0.840765	0.776851	0.793049
362	Basolateral amygdalar nucleus, anterior part	12474.3	1465.81	10193.2	1258.06	21	0.329004	1.18094	0.269936	0.927191	0.577346	0.936969	0.634887	0.813181	0.793049
363	Basolateral amygdalar nucleus, posterior part	11930.5	1118.16	9789.47	785.893	21	0.329004	1.56653	0.158521	0.898	0.39893	0.906784	0.415582	0.813181	0.793049
364	Basolateral amygdalar nucleus, ventral part	13837.7	984.532	8955.92	1120.26	29	0.00865801	3.27328	0.00963603	0.858494	0.222892	0.988634	0.98558	0.776851	0.793049
365	Basomedial amygdalar nucleus	18403.5	1017.8	14975.9	1136.27	24	0.125541	2.24696	0.0512575	0.973876	0.899495	0.954688	0.778011	0.776851	0.793049
366	Basomedial amygdalar nucleus, anterior part	18452.4	1432.77	15579.7	1222.04	22	0.246753	1.52551	0.163918	0.992064	0.986401	0.932095	0.596372	0.776851	0.793049
367	Basomedial amygdalar nucleus, posterior part	18351.1	874.661	14329.4	1125.64	24	0.125541	2.82116	0.0203688	0.822652	0.122379	0.846678	0.147926	0.776851	0.793049
368	Posterior amygdalar nucleus	16860	1196.05	14910.3	1079.97	23	0.177489	1.20988	0.258512	0.949025	0.730224	0.901383	0.38217	0.776851	0.793049
369	Cerebral nuclei	7432.32	990.765	6390.58	701.679	18	0.662338	0.858056	0.41741	0.847828	0.187751	0.985968	0.977091	0.906472	0.829658
370	Striatum	7910.28	1025.14	6838.09	754.512	18	0.662338	0.842339	0.424987	0.856184	0.214868	0.984672	0.972285	0.906472	0.835713
371	Striatum dorsal region	6073.52	862.182	5048.53	722.557	18	0.662338	0.911168	0.387868	0.773523	0.0484432	0.989969	0.989098	0.906472	0.817711
372	Caudoputamen	6073.52	862.182	5048.53	722.557	18	0.662338	0.911168	0.387868	0.773523	0.0484432	0.989969	0.989098	0.906472	0.817711
373	Striatum ventral region	7995.31	1590.98	6988.11	947.591	15	1	0.543905	0.604202	0.903344	0.428642	0.852742	0.165622	1	0.849872
374	Nucleus accumbens	10077.4	2314.33	8723.79	1464.3	16	0.930736	0.494243	0.636366	0.911868	0.4789	0.812379	0.0757295	0.986747	0.86385
375	Fundus of striatum	6354.12	919.762	5593.58	549.423	17	0.792208	0.709879	0.501788	0.912335	0.481747	0.959304	0.814359	0.950649	0.835713
376	Olfactory tubercle	5783.1	922.899	5146.92	537.919	18	0.662338	0.595546	0.571405	0.901399	0.417665	0.952254	0.758495	0.906472	0.836063
377	Lateral septal complex	14421.8	1370.77	13579.3	1212.02	19	0.536797	0.460453	0.656704	0.913694	0.490102	0.955413	0.783787	0.869799	0.866359
378	Lateral septal nucleus	15676.5	1511.7	14862.4	1338.78	17	0.792208	0.40314	0.696757	0.9254	0.565359	0.976742	0.934266	0.950649	0.87544
379	Lateral septal nucleus, caudal (caudodorsal) part	7040.24	995.9	6183.79	1103.28	19	0.536797	0.576237	0.57858	0.966226	0.850521	0.848284	0.152446	0.869799	0.836063
380	Lateral septal nucleus, rostral (rostroventral) part	16552.5	1779.77	15837.2	1409.13	18	0.662338	0.315122	0.760678	0.867531	0.256571	0.959844	0.818539	0.906472	0.912814
381	Lateral septal nucleus, ventral part	20963.2	1995.17	19879.9	1673.64	17	0.792208	0.416005	0.687935	0.965912	0.848422	0.967943	0.878343	0.950649	0.869704
382	Septofimbrial nucleus	6880.4	751.183	5808.21	758.117	20	0.428571	1.00464	0.341584	0.948487	0.726375	0.890356	0.32006	0.848941	0.817711
383	Septohippocampal nucleus	7675.14	1209.43	7580.9	1662.36	17	0.792208	0.0458429	0.964475	0.843891	0.175969	0.866802	0.213752	0.950649	0.992031
384	Striatumike amygdalar nuclei	11937.6	1035.58	10628.1	736.001	20	0.428571	1.03075	0.334645	0.82936	0.13759	0.954309	0.774986	0.848941	0.817666
385	Anterior amygdalar area	8253.72	1267.52	7374.97	767.448	16	0.930736	0.593047	0.572487	0.960036	0.808235	0.9395	0.655177	0.986747	0.836063
386	Bed nucleus of the accessory olfactory tract	5504.33	1630.86	9059.17	2178.8	9	0.329004	-1.30618	0.224811	0.849483	0.192891	0.886907	0.302297	0.813181	0.793049
387	Central amygdalar nucleus	7124.31	1165.09	5092.48	708.525	23	0.177489	1.49003	0.18129	0.801824	0.0838496	0.893414	0.336462	0.776851	0.793049
388	Central amygdalar nucleus, capsular part	7257.81	993.582	4974.46	761.832	24	0.125541	1.82371	0.106117	0.884414	0.329794	0.893587	0.337408	0.776851	0.793049
389	Central amygdalar nucleus, lateral part	6474.01	1248.48	4612.18	864.876	22	0.246753	1.22586	0.257839	0.853236	0.204964	0.717061	0.00930515	0.776851	0.793049
390	Central amygdalar nucleus, medial part	7295.04	1229.42	5307.92	695.248	25	0.0822511	1.40692	0.205828	0.759007	0.0359876	0.897308	0.358264	0.776851	0.793049
391	Intercalated amygdalar nucleus	18011.7	1739.17	15485.8	1517.97	21	0.329004	1.09419	0.30398	0.839079	0.162392	0.907019	0.417077	0.813181	0.81271
392	Medial amygdalar nucleus	15496.1	1689.28	14600.2	1036.94	17	0.792208	0.451964	0.66534	0.920274	0.531707	0.909385	0.432361	0.950649	0.866359
393	Pallidum	5138.66	842.583	4242.73	476.905	22	0.246753	0.925363	0.388116	0.790486	0.0676311	0.900574	0.377336	0.776851	0.817711
394	Pallidum, dorsal region	1471.38	237.969	922.309	216.181	25	0.0822511	1.70784	0.123303	0.770933	0.0459776	0.836503	0.121918	0.776851	0.793049
395	Globus pallidus, external segment	1396.18	217.26	857.747	215.747	25	0.0822511	1.75853	0.112995	0.827158	0.132431	0.914284	0.465173	0.776851	0.793049
396	Globus pallidus, internal segment	1749.11	345.8	1160.72	269.994	24	0.125541	1.34115	0.216752	0.837148	0.157191	0.919427	0.501242	0.776851	0.793049
397	Pallidum, ventral region	4804.2	994.456	3975.66	455.408	18	0.662338	0.757512	0.479107	0.825943	0.129655	0.833563	0.115195	0.906472	0.835713
398	Substantia innominata	4738.03	941.494	3948.71	457.273	18	0.662338	0.754126	0.480019	0.842873	0.173021	0.830143	0.107791	0.906472	0.835713
399	Magnocellular nucleus	5353.83	1455.99	4199.53	518.99	18	0.662338	0.746769	0.488704	0.781857	0.057177	0.885432	0.294939	0.906472	0.835713
400	Pallidum, medial region	7886.93	1164.67	6485.82	683.434	18	0.662338	1.03756	0.33597	0.865909	0.25025	0.970973	0.898908	0.906472	0.817711
401	Medial septal complex	7925.33	1389.57	6050.16	661.917	23	0.177489	1.2183	0.270467	0.6955	0.00858799	0.917357	0.48653	0.776851	0.793049
402	Medial septal nucleus	9709.32	1406.86	7476.72	1177.61	21	0.329004	1.21689	0.257087	0.85333	0.205276	0.952875	0.76349	0.813181	0.793049
403	Diagonal band nucleus	6919.1	1458.08	5241.7	444.727	20	0.428571	1.10037	0.323825	0.723945	0.01677	0.883383	0.284957	0.848941	0.817666
404	Triangular nucleus of septum	7759.05	1134.65	7892.6	1743.84	16	0.930736	-0.0641947	0.950339	0.958905	0.800336	0.935644	0.624332	0.986747	0.992031
405	Pallidum, caudal region	9400.85	1367.42	8468.63	1194.78	17	0.792208	0.513376	0.620789	0.967627	0.859813	0.88067	0.272149	0.950649	0.85386
406	Bed nuclei of the stria terminalis	9408.72	1370.23	8485.62	1198.72	17	0.792208	0.507041	0.625035	0.967773	0.860775	0.880097	0.269503	0.950649	0.856302
407	Bed nucleus of the anterior commissure	7985.19	3436.85	5440.88	1221.9	17	0.792208	0.697529	0.516502	0.717518	0.0144744	0.932469	0.599303	0.950649	0.835713
408	Brain stem	4926.3	327.977	4138.41	339.348	24	0.125541	1.66947	0.129569	0.97945	0.931654	0.932467	0.599286	0.776851	0.793049
409	Interbrain	6729.86	538.137	5435.5	772.948	23	0.177489	1.37431	0.204412	0.871406	0.272165	0.919225	0.499793	0.776851	0.793049
410	Thalamus	4135.55	673.554	3137.5	698.892	23	0.177489	1.02825	0.330817	0.765236	0.0409372	0.828934	0.105274	0.776851	0.817666
411	Thalamus, sensory-motor cortex related	2646.46	542.374	2019.32	667.37	24	0.125541	0.729249	0.484553	0.839778	0.16431	0.653476	0.00192582	0.776851	0.835713
412	Ventral group of the dorsal thalamus	1623.46	423.44	1298.32	545.611	23	0.177489	0.470776	0.64921	0.876634	0.294334	0.651229	0.00181686	0.776851	0.86385
413	Ventral anteriorateral complex of the thalamus	1072.86	494.14	727.627	380.963	22	0.246753	0.553311	0.595306	0.76078	0.0373397	0.670031	0.00294155	0.776851	0.843234
414	Ventral medial nucleus of the thalamus	2446.82	494.5	1780.38	357.354	20	0.428571	1.09234	0.30806	0.909266	0.46319	0.83213	0.112041	0.848941	0.815828
415	Ventral posterior complex of the thalamus	1296.17	352.712	1148.7	640.109	22	0.246753	0.201772	0.845377	0.945627	0.705945	0.65235	0.00187048	0.776851	0.957717
416	Ventral posterolateral nucleus of the thalamus	1385.32	510.312	872.494	480.714	25	0.0822511	0.731488	0.483627	0.761507	0.0379072	0.630579	0.00105511	0.776851	0.835713
417	Ventral posterolateral nucleus of the thalamus, parvicellular part	712.178	240.523	827.909	372.049	14	0.930736	-0.261229	0.800318	0.914156	0.492965	0.662231	0.00241221	0.986747	0.930707
418	Ventral posteromedial nucleus of the thalamus	1084.56	335.77	1176.88	773.82	21	0.329004	-0.10945	0.916023	0.92393	0.555603	0.650443	0.00178019	0.813181	0.99176
419	Ventral posteromedial nucleus of the thalamus, parvicellular part	2825.84	471.017	2210.48	694.155	18	0.662338	0.733554	0.48312	0.95463	0.770184	0.872087	0.234652	0.906472	0.835713
420	Posterior triangular thalamic nucleus	3819.99	1028.29	2884.92	919.157	22	0.246753	0.677975	0.515674	0.85323	0.204946	0.779766	0.0383529	0.776851	0.835713
421	Subparafascicular nucleus	11351.6	447.605	9490.92	1263.55	20	0.428571	1.38803	0.212869	0.853961	0.207366	0.942736	0.681313	0.848941	0.793049
422	Subparafascicular nucleus, magnocellular part	15111.4	1971.01	11583.9	1662.14	20	0.428571	1.36818	0.206986	0.836573	0.15567	0.808777	0.0703887	0.848941	0.793049
423	Subparafascicular nucleus, parvicellular part	9406.28	963.657	8405.4	1282.93	20	0.428571	0.623778	0.548685	0.801435	0.0832423	0.867963	0.218207	0.848941	0.835713
424	Subparafascicular area	10737.4	1432.1	6517.44	1560.54	24	0.125541	1.99238	0.0775194	0.92227	0.54469	0.861769	0.19532	0.776851	0.793049
425	Peripeduncular nucleus	9763.19	1317.43	7866.1	1127.23	23	0.177489	1.09414	0.304275	0.854826	0.210262	0.816569	0.0824014	0.776851	0.81271
426	Geniculate group, dorsal thalamus	3836.03	982.136	2740.76	1072.91	23	0.177489	0.753001	0.470697	0.856147	0.214742	0.638144	0.0012898	0.776851	0.835713
427	Medial geniculate complex	2604.6	826.852	1837.17	509.897	21	0.329004	0.789998	0.456074	0.702906	0.0102682	0.75875	0.02423	0.813181	0.835713
428	Medial geniculate complex, dorsal part	2691.94	1126.64	1474.89	430.131	19	0.536797	1.0092	0.357809	0.779592	0.054677	0.922478	0.523386	0.869799	0.817711
429	Medial geniculate complex, ventral part	2142.54	643.809	1758.98	348.582	18	0.662338	0.523897	0.618378	0.764485	0.0403108	0.860587	0.19119	0.906472	0.853461
430	Medial geniculate complex, medial part	3055.81	910.331	2173	820.889	22	0.246753	0.720199	0.490511	0.838781	0.16158	0.787395	0.0451311	0.776851	0.835713
431	Dorsal part of the lateral geniculate complex	5030.3	1331.82	3616.81	1632.51	23	0.177489	0.670899	0.519264	0.80306	0.0858032	0.630191	0.00104423	0.776851	0.835713
432	Dorsal part of the lateral geniculate complex, shell	5273.47	1142.53	3780.5	1827.39	24	0.125541	0.69274	0.507793	0.942134	0.681061	0.617504	0.000742045	0.776851	0.835713
433	Dorsal part of the lateral geniculate complex, core	4963.22	1422.49	3579.69	1414.36	21	0.329004	0.689706	0.508006	0.857776	0.220371	0.667673	0.00277094	0.813181	0.835713
434	Dorsal part of the lateral geniculate complex, ipsilateral zone	4795.05	1830.82	3423.65	2191.79	19	0.536797	0.480205	0.642588	0.863514	0.241141	0.602434	0.000490812	0.869799	0.86385
435	Thalamus, polymodal association cortex related	4753.56	750.765	3601.39	723.737	23	0.177489	1.10487	0.298488	0.770154	0.0452582	0.891795	0.3277	0.776851	0.80921
436	Lateral group of the dorsal thalamus	2155.61	520.168	1797.1	598.844	19	0.536797	0.451972	0.661994	0.89494	0.382555	0.771312	0.0319446	0.869799	0.866359
437	Lateral posterior nucleus of the thalamus	2913.19	718.279	2514.59	919.371	17	0.792208	0.341645	0.740593	0.905813	0.442843	0.716451	0.00917153	0.950649	0.899136
438	Posterior complex of the thalamus	340.69	124.235	433.786	176.91	15	1	-0.430652	0.677375	0.794859	0.0735339	0.848054	0.15179	1	0.866359
439	Posterior limiting nucleus of the thalamus	7090.23	1154.12	5199.41	1089.23	22	0.246753	1.19148	0.264788	0.924505	0.559411	0.928063	0.565229	0.776851	0.793049
440	Suprageniculate nucleus	4750.18	1489.44	3100.16	910.46	24	0.125541	0.945208	0.376966	0.774906	0.0498068	0.816642	0.0825225	0.776851	0.817711
441	Ethmoid nucleus of the thalamus	1624.81	587.298	1405.36	814.616	17	0.792208	0.218517	0.832104	0.922462	0.545947	0.61575	0.000707498	0.950649	0.955592
442	Anterior group of the dorsal thalamus	4549.98	1096.61	3175.43	878.316	26	0.0519481	0.978339	0.356189	0.592224	0.000492143	0.832343	0.112503	0.776851	0.817711
443	Anteroventral nucleus of thalamus	7674.64	2101.68	5543.79	1614.65	20	0.428571	0.803998	0.444885	0.687446	0.00704519	0.900635	0.377699	0.848941	0.835713
444	Anteromedial nucleus	6506.05	1386.41	4813.58	1236.4	21	0.329004	0.911085	0.387186	0.838189	0.159979	0.83351	0.115078	0.813181	0.817711
445	Anteromedial nucleus, dorsal part	6346.6	1452.41	5064.33	1152.08	18	0.662338	0.691675	0.508564	0.900126	0.410581	0.899925	0.373489	0.906472	0.835713
446	Anteromedial nucleus, ventral part	6740.77	1379.13	4443.78	1401.72	26	0.0519481	1.1681	0.273041	0.681048	0.00600323	0.768768	0.030219	0.776851	0.793049
447	Anterodorsal nucleus	3753.58	746.093	3598.85	981.253	15	1	0.125524	0.902935	0.653846	0.00295461	0.94397	0.691319	1	0.984894
448	Interanteromedial nucleus of the thalamus	8382.11	2444.55	5563.21	1876	20	0.428571	0.914803	0.387347	0.776819	0.0517467	0.916762	0.482349	0.848941	0.817711
449	Interanterodorsal nucleus of the thalamus	10530.6	1547.26	6966.02	2012.69	24	0.125541	1.40408	0.19455	0.981504	0.942502	0.765198	0.0279431	0.776851	0.793049
450	Lateral dorsal nucleus of thalamus	1778.75	617.691	954.381	308.861	26	0.0519481	1.19369	0.277993	0.721624	0.015906	0.726992	0.0117518	0.776851	0.793049
451	Medial group of the dorsal thalamus	3637.15	687.102	2723.82	722.603	22	0.246753	0.915964	0.383659	0.792388	0.0701461	0.854341	0.17058	0.776851	0.817711
452	Intermediodorsal nucleus of the thalamus	6875.54	1937.75	4323.56	1711.75	20	0.428571	0.987022	0.350814	0.886757	0.341057	0.865794	0.209947	0.848941	0.817711
453	Mediodorsal nucleus of thalamus	3421.91	536.835	2818.55	706.609	22	0.246753	0.679917	0.514081	0.806565	0.0915602	0.827803	0.10297	0.776851	0.835713
454	Submedial nucleus of the thalamus	987.582	505.318	568.502	239.175	16	0.930736	0.749613	0.482959	0.802295	0.0845898	0.773121	0.0332265	0.986747	0.835713
455	Perireunensis nucleus	7217.82	1405.83	4371.45	975.884	22	0.246753	1.66323	0.137853	0.84643	0.183494	0.947762	0.722125	0.776851	0.793049
456	Midline group of the dorsal thalamus	12304.4	1052.5	9609.72	1466.08	22	0.246753	1.49308	0.171085	0.954002	0.765722	0.938808	0.649608	0.776851	0.793049
457	Paraventricular nucleus of the thalamus	18134.1	1416.01	15367	2293.36	21	0.329004	1.02664	0.334366	0.943293	0.689304	0.921187	0.51395	0.813181	0.817666
458	Parataenial nucleus	13579.5	1705.77	10408.6	1345.67	21	0.329004	1.45943	0.182396	0.895863	0.387447	0.942221	0.677143	0.813181	0.793049
459	Nucleus of reuniens	6126.02	1385.84	3904.45	1066.18	22	0.246753	1.27055	0.23995	0.86031	0.229365	0.920179	0.506652	0.776851	0.793049
460	Xiphoid thalamic nucleus	9398.47	1658.39	5994.96	1708.68	22	0.246753	1.42936	0.1869	0.895881	0.387542	0.957605	0.801102	0.776851	0.793049
461	Intralaminar nuclei of the dorsal thalamus	4663.27	856.679	3574.73	924.83	22	0.246753	0.863487	0.410317	0.809371	0.0964023	0.824773	0.097013	0.776851	0.829658
462	Rhomboid nucleus	4541.27	1666.78	2812.84	1412.39	21	0.329004	0.791143	0.450723	0.878056	0.300593	0.830357	0.10824	0.813181	0.835713
463	Central medial nucleus of the thalamus	5719.49	1506.22	3445.11	1252.35	20	0.428571	1.16108	0.277995	0.792193	0.0698852	0.815883	0.0812735	0.848941	0.793049
464	Paracentral nucleus	1390.15	420.31	1083.36	558.772	19	0.536797	0.438776	0.671451	0.89932	0.40614	0.653162	0.00191025	0.869799	0.866359
465	Central lateral nucleus of the thalamus	5195.49	906.035	4452.61	1351.83	21	0.329004	0.456496	0.659626	0.972139	0.888799	0.727712	0.0119508	0.813181	0.866359
466	Parafascicular nucleus	2744.33	581.193	2144.43	746.503	21	0.329004	0.6341	0.542075	0.92404	0.556332	0.83289	0.113704	0.813181	0.835713
467	Posterior intralaminar thalamic nucleus	11937.1	1407.07	9712.72	1344.1	24	0.125541	1.14311	0.283199	0.778618	0.0536319	0.83313	0.114235	0.776851	0.793049
468	Reticular nucleus of the thalamus	2851.33	1083.08	1283.44	470.417	26	0.0519481	1.32779	0.236733	0.708498	0.011727	0.735813	0.0144186	0.776851	0.793049
469	Geniculate group, ventral thalamus	13986	972.105	11223.5	1102.21	25	0.0822511	1.8797	0.0928566	0.768095	0.0434024	0.888105	0.308377	0.776851	0.793049
470	Intergeniculate leaflet of the lateral geniculate complex	16149.1	1479.24	13835.2	1589.01	20	0.428571	1.06583	0.314302	0.774458	0.0493612	0.852618	0.165243	0.848941	0.815828
471	Intermediate geniculate nucleus	11665.6	1515.44	9519.65	1035.65	19	0.536797	1.16911	0.278971	0.872947	0.278561	0.888261	0.309178	0.869799	0.793049
472	Ventral part of the lateral geniculate complex	14275.2	874.816	11400.2	1101.61	25	0.0822511	2.04378	0.0717486	0.805186	0.0892572	0.897838	0.36131	0.776851	0.793049
473	Subgeniculate nucleus	6061.22	992.549	3311.04	384.578	29	0.00865801	2.58367	0.0474469	0.854145	0.207979	0.863591	0.201831	0.776851	0.793049
474	Epithalamus	4465.4	293.721	4390.03	724.53	17	0.792208	0.0964022	0.926081	0.879684	0.307883	0.868527	0.220395	0.950649	0.991973
475	Medial habenula	3749.66	556.31	3508.29	637.897	17	0.792208	0.285182	0.781963	0.929861	0.595423	0.923112	0.528055	0.950649	0.922078
476	Lateral habenula	5128.04	432.721	5206.37	876.836	17	0.792208	-0.0801132	0.938329	0.831352	0.1424	0.939737	0.657084	0.950649	0.992031
477	Hypothalamus	10191.4	541.101	8501.31	951.426	22	0.246753	1.54415	0.162365	0.93813	0.652748	0.930862	0.586772	0.776851	0.793049
478	Periventricular zone	9949.32	1303.03	9355.29	1184.45	15	1	0.337343	0.743919	0.840941	0.16754	0.897786	0.361009	1	0.901163
479	Supraoptic nucleus	8914.99	1156.74	8898.93	859.221	15	1	0.0111456	0.991389	0.903974	0.432236	0.919884	0.504526	1	0.997197
480	Accessory supraoptic group	20171	1763.83	17900.9	3110.85	17	0.792208	0.634793	0.543883	0.877421	0.297786	0.98098	0.956324	0.950649	0.835713
481	Paraventricular hypothalamic nucleus	13196.7	2379.41	11732.2	2309.75	19	0.536797	0.441642	0.669374	0.912192	0.480872	0.768557	0.0300798	0.869799	0.866359
482	Periventricular hypothalamic nucleus, anterior part	13291.6	2279.56	12999.3	2381.24	15	1	0.0886964	0.931274	0.906204	0.445118	0.91974	0.503489	1	0.992031
483	Periventricular hypothalamic nucleus, intermediate part	8725.65	1171.01	8509.73	1295.88	17	0.792208	0.123624	0.90433	0.885273	0.333894	0.96782	0.877484	0.950649	0.984894
484	Arcuate hypothalamic nucleus	8055.22	1520.43	7630.13	1475.27	15	1	0.200652	0.84552	0.78949	0.0663462	0.942241	0.677304	1	0.957717
485	Periventricular region	12850.2	1190.34	11746.5	1319.29	19	0.536797	0.621137	0.549916	0.956183	0.781188	0.935441	0.622728	0.869799	0.835713
486	Anterodorsal preoptic nucleus	19391.9	3045.04	16902.1	2260.04	18	0.662338	0.656566	0.530488	0.955757	0.778174	0.882283	0.279706	0.906472	0.835713
487	Anteroventral preoptic nucleus	13842.3	1141.44	12729.5	1542.7	18	0.662338	0.579859	0.576699	0.848447	0.189661	0.80537	0.0656539	0.906472	0.836063
488	Anteroventral periventricular nucleus	9234.01	1036.05	7358.59	1577.4	18	0.662338	0.993747	0.348395	0.90773	0.454072	0.941097	0.668052	0.906472	0.817711
489	Dorsomedial nucleus of the hypothalamus	16864.8	2473.14	16883.3	2584.82	14	0.930736	-0.00516311	0.995994	0.913125	0.486593	0.815285	0.0803022	0.986747	0.999593
490	Median preoptic nucleus	13411.7	1668.87	8383.77	1440.47	26	0.0519481	2.28068	0.0503839	0.939964	0.665683	0.977694	0.939536	0.776851	0.793049
491	Medial preoptic area	12847.4	1581.65	11155.5	1343.28	19	0.536797	0.815367	0.437452	0.90883	0.46059	0.911396	0.445644	0.869799	0.835713
492	Vascular organ of the lamina terminalis	5481.69	938.381	3128.44	1275.25	22	0.246753	1.4863	0.172534	0.922477	0.546043	0.869856	0.225632	0.776851	0.793049
493	Posterodorsal preoptic nucleus	15354.7	3235.96	10970.5	1636.95	21	0.329004	1.20894	0.272194	0.958957	0.800702	0.930303	0.582442	0.813181	0.793049
494	Parastrial nucleus	13905.2	1258.64	11988.6	2372.06	20	0.428571	0.713752	0.497067	0.936843	0.643714	0.957418	0.799637	0.848941	0.835713
495	Periventricular hypothalamic nucleus, posterior part	4651.99	1188.96	5509.46	1707.23	13	0.792208	-0.412157	0.690399	0.961132	0.815846	0.950616	0.745266	0.950649	0.870092
496	Periventricular hypothalamic nucleus, preoptic part	13950.3	1508.03	11699.1	1370.37	22	0.246753	1.10479	0.299107	0.864517	0.244926	0.984186	0.970372	0.776851	0.80921
497	Subparaventricular zone	15206.3	807.58	12606	1572.74	20	0.428571	1.47079	0.182838	0.934614	0.628155	0.982827	0.964718	0.848941	0.793049
498	Suprachiasmatic nucleus	6795.22	1591.97	9602.37	1774.21	7	0.177489	-1.17763	0.269146	0.910803	0.47243	0.948478	0.727937	0.776851	0.793049
499	Subfornical organ	7211.85	3773.53	7653.69	2856.68	12	0.662338	-0.0933568	0.927962	0.784662	0.0604098	0.908413	0.426037	0.906472	0.992031
500	Ventromedial preoptic nucleus	8455.2	1504.77	10187.5	1505.77	11	0.536797	-0.813739	0.437046	0.961463	0.818131	0.914682	0.467909	0.869799	0.835713
501	Ventrolateral preoptic nucleus	8123.71	776.83	8904.33	823.862	11	0.536797	-0.689382	0.508013	0.836226	0.154759	0.881059	0.273955	0.869799	0.835713
502	Hypothalamic medial zone	11086.6	466.65	9346.69	1189.95	22	0.246753	1.36124	0.218975	0.844339	0.177278	0.982445	0.963045	0.776851	0.793049
503	Anterior hypothalamic nucleus	13737.4	758.256	11573.4	1332.95	21	0.329004	1.41116	0.197077	0.853211	0.204884	0.881012	0.273735	0.813181	0.793049
504	Mammillary body	6183.49	822.757	5262.25	967.69	20	0.428571	0.725278	0.486755	0.953117	0.759427	0.91641	0.479889	0.848941	0.835713
505	Lateral mammillary nucleus	3226.4	1174.4	2536.21	936.212	18	0.662338	0.459546	0.657944	0.970458	0.878185	0.824376	0.0962562	0.906472	0.866359
506	Medial mammillary nucleus	3951.93	1163.68	2864.45	878.805	21	0.329004	0.745744	0.477618	0.875032	0.287401	0.847227	0.149457	0.813181	0.835713
507	Medial mammillary nucleus, median part	5660.18	941.498	4557.1	1167.57	20	0.428571	0.735443	0.480983	0.876413	0.29337	0.798907	0.0574573	0.848941	0.835713
508	Medial mammillary nucleus, lateral part	4532.31	1587.65	3205.9	944.23	20	0.428571	0.71806	0.497117	0.81564	0.108012	0.854095	0.169811	0.848941	0.835713
509	Medial mammillary nucleus, medial part	3873.39	1344.7	2950.64	1060.02	20	0.428571	0.538907	0.604559	0.855456	0.212387	0.855961	0.175734	0.848941	0.849872
510	Medial mammillary nucleus, posterior part	1334.28	895.373	795.906	448.051	17	0.792208	0.537714	0.610264	0.726106	0.0176121	0.741203	0.0163157	0.950649	0.853461
511	Medial mammillary nucleus, dorsal part	2027.33	398.045	1016.22	446.322	23	0.177489	1.69073	0.125148	0.933569	0.620903	0.82682	0.101002	0.776851	0.793049
512	Supramammillary nucleus	10340.4	944.591	9161.59	1212.14	18	0.662338	0.767063	0.463035	0.885817	0.336506	0.988732	0.985856	0.906472	0.835713
513	Tuberomammillary nucleus	8799	1463.09	8844.78	1808.23	14	0.930736	-0.0196813	0.984731	0.879748	0.30817	0.916423	0.479976	0.986747	0.997197
514	Tuberomammillary nucleus, dorsal part	10376.9	1486.97	10935.9	2184.38	16	0.930736	-0.211533	0.837489	0.798709	0.0790922	0.877438	0.257495	0.986747	0.957717
515	Tuberomammillary nucleus, ventral part	8289.6	1602.67	8157.87	2016.25	14	0.930736	0.0511449	0.960342	0.842116	0.170856	0.898073	0.362666	0.986747	0.992031
516	Medial preoptic nucleus	13545.7	1235.19	10158.6	1588.35	24	0.125541	1.68337	0.127217	0.935436	0.633879	0.969106	0.886375	0.776851	0.793049
517	Dorsal premammillary nucleus	9009.8	714.343	8736.38	1363.36	13	0.792208	0.177643	0.863754	0.915206	0.499496	0.891804	0.327745	0.950649	0.967779
518	Ventral premammillary nucleus	15848.3	3562.84	13771.1	2405.35	16	0.930736	0.483213	0.64316	0.888025	0.34727	0.905675	0.408558	0.986747	0.86385
519	Paraventricular hypothalamic nucleus, descending division	13839.4	996.274	10222	1460.28	25	0.0822511	2.04633	0.0730644	0.986554	0.966293	0.847204	0.149393	0.776851	0.793049
520	Ventromedial hypothalamic nucleus	10108.4	768.754	8242.4	1318.16	22	0.246753	1.22286	0.256842	0.827939	0.134242	0.94797	0.723819	0.776851	0.793049
521	Posterior hypothalamic nucleus	13383.5	993.825	12102.2	1499.28	18	0.662338	0.712321	0.495696	0.856363	0.215482	0.988214	0.984372	0.906472	0.835713
522	Hypothalamic lateral zone	8213.27	681.819	6326.03	808.362	26	0.0519481	1.7846	0.1081	0.789051	0.0657864	0.791312	0.0490224	0.776851	0.793049
523	Lateral hypothalamic area	8718.33	665.791	6927.6	875.108	26	0.0519481	1.62854	0.138679	0.78861	0.065227	0.770461	0.0313577	0.776851	0.793049
524	Lateral preoptic area	7691.91	1105.87	7084.4	530.376	17	0.792208	0.495322	0.638557	0.985519	0.961788	0.870589	0.228564	0.950649	0.86385
525	Preparasubthalamic nucleus	9848.23	1838.88	6034.03	2637.12	22	0.246753	1.1864	0.267476	0.89752	0.396329	0.753765	0.0216786	0.776851	0.793049
526	Parasubthalamic nucleus	9717.22	836.094	8057.71	1297.39	21	0.329004	1.07518	0.312768	0.921462	0.539416	0.875168	0.247592	0.813181	0.815828
527	Perifornical nucleus	13756.4	1454.24	10456.7	1108.72	24	0.125541	1.80442	0.109416	0.916184	0.50563	0.932553	0.599956	0.776851	0.793049
528	Retrochiasmatic area	6160.42	642.882	4733.52	1010.37	21	0.329004	1.19151	0.266836	0.825159	0.127891	0.962163	0.836248	0.813181	0.793049
529	Subthalamic nucleus	3753.2	696.835	1952.17	537.515	26	0.0519481	2.0465	0.0752239	0.94081	0.671674	0.697151	0.00576791	0.776851	0.793049
530	Tuberal nucleus	8432.53	673.001	6537.01	1182.22	23	0.177489	1.39339	0.202167	0.884417	0.329808	0.840137	0.130707	0.776851	0.793049
531	Zona incerta	7569.18	877.675	5292.57	744.332	26	0.0519481	1.97828	0.0817124	0.876243	0.29263	0.800613	0.0595249	0.776851	0.793049
532	Fields of Forel	7238.88	560.698	5683.23	800.752	24	0.125541	1.5914	0.147802	0.964232	0.837098	0.828172	0.103717	0.776851	0.793049
533	Median eminence	670.276	420.59	465.687	146.992	14	0.930736	0.459198	0.665449	0.717024	0.0143104	0.956456	0.792057	0.986747	0.866359
534	Midbrain	7372.81	568.028	6505.96	429.117	22	0.246753	1.21767	0.258777	0.912614	0.483457	0.865914	0.210397	0.776851	0.793049
535	Midbrain, sensory related	11771.9	631.786	11870.1	688.45	18	0.662338	-0.105064	0.918631	0.959008	0.801062	0.646942	0.00162502	0.906472	0.99176
536	Superior colliculus, sensory related	14443.2	1233.68	16176.5	1599.37	12	0.662338	-0.858136	0.413534	0.919378	0.525932	0.879476	0.26666	0.906472	0.829658
537	Superior colliculus, optic layer	20318.1	2016.61	21511.4	1909.9	14	0.930736	-0.429613	0.677853	0.99593	0.995785	0.919641	0.502779	0.986747	0.866359
538	Superior colliculus, superficial gray layer	14291.8	1231.44	16322.2	1722.41	10	0.428571	-0.958958	0.363741	0.81514	0.107046	0.879778	0.268039	0.848941	0.817711
539	Superior colliculus, zonal layer	4525.02	656.718	6272.02	1192.74	10	0.428571	-1.28307	0.237132	0.889047	0.352332	0.915359	0.472578	0.848941	0.793049
540	Inferior colliculus	10893	656.016	10257	515.956	19	0.536797	0.76206	0.467832	0.809486	0.0966052	0.927165	0.558395	0.869799	0.835713
541	Inferior colliculus, central nucleus	9909.35	635.495	9292.34	699.664	21	0.329004	0.652796	0.530211	0.887986	0.347077	0.725436	0.0113322	0.813181	0.835713
542	Inferior colliculus, dorsal nucleus	13035.5	696.603	12358.5	614.307	19	0.536797	0.728987	0.485567	0.965885	0.848241	0.886739	0.301455	0.869799	0.835713
543	Inferior colliculus, external nucleus	10029.1	719.668	9409.8	626.391	20	0.428571	0.649108	0.533475	0.804179	0.0876064	0.930287	0.582318	0.848941	0.835713
544	Nucleus of the brachium of the inferior colliculus	9524.57	1118.78	7742.95	651.314	21	0.329004	1.37623	0.213838	0.797725	0.0776371	0.967594	0.875902	0.813181	0.793049
545	Nucleus sagulum	1264.78	333.965	758.791	55.7609	19	0.536797	1.49441	0.205693	0.801454	0.0832722	0.875986	0.251125	0.869799	0.793049
546	Parabigeminal nucleus	1234.64	296.283	1177.76	140.873	16	0.930736	0.173376	0.868271	0.955653	0.777436	0.925598	0.546564	0.986747	0.970213
547	Midbrain trigeminal nucleus	6090.96	569.134	4865.1	772.574	17	0.792208	1.2775	0.23447	0.917374	0.513143	0.88536	0.294583	0.950649	0.793049
548	Subcommissural organ	4210.21	986.769	2534.54	580.807	23	0.177489	1.46346	0.189168	0.957371	0.789568	0.969785	0.890989	0.776851	0.793049
549	Midbrain, motor related	6832.71	767.277	5718.75	453.804	22	0.246753	1.24962	0.253692	0.974177	0.901319	0.830728	0.109026	0.776851	0.793049
550	Substantia nigra, reticular part	981.538	162.925	701.485	143.705	22	0.246753	1.2891	0.23126	0.819133	0.114981	0.924951	0.541713	0.776851	0.793049
551	Ventral tegmental area	2817.28	257.128	1584.5	259.844	28	0.017316	3.3723	0.00834746	0.94888	0.729186	0.769371	0.0306198	0.776851	0.793049
552	Paranigral nucleus	2589.77	322.683	1666.79	309.643	27	0.030303	2.06385	0.0697755	0.806557	0.0915462	0.883628	0.286135	0.776851	0.793049
553	Midbrain reticular nucleus, retrorubral area	4499.47	487.302	3876.57	774.28	20	0.428571	0.680865	0.514838	0.9265	0.572708	0.885783	0.296677	0.848941	0.835713
554	Midbrain reticular nucleus	4311.74	528.881	3394.21	425.743	22	0.246753	1.3514	0.212958	0.818941	0.114587	0.796168	0.054274	0.776851	0.793049
555	Superior colliculus, motor related	10030.7	1342.96	8697.91	738.654	20	0.428571	0.869556	0.416326	0.957917	0.793407	0.981206	0.957395	0.848941	0.829658
556	Superior colliculus, motor related, deep gray layer	8296.55	1391.44	6375.29	698.623	21	0.329004	1.23397	0.263591	0.88702	0.342338	0.971119	0.899865	0.813181	0.793049
557	Superior colliculus, motor related, deep white layer	6712.78	1112.62	5185.12	460.266	20	0.428571	1.26876	0.256831	0.879639	0.30768	0.984748	0.97258	0.848941	0.793049
558	Superior colliculus, motor related, intermediate white layer	9365.53	1351.97	8141.8	817.548	18	0.662338	0.77454	0.464912	0.977135	0.918743	0.935323	0.62179	0.906472	0.835713
559	Superior colliculus, motor related, intermediate gray layer	12273.1	1396.59	11205.7	832.93	19	0.536797	0.656457	0.533494	0.91817	0.518207	0.954249	0.774504	0.869799	0.835713
560	Periaqueductal gray	8644.87	849.769	7368.98	451.674	23	0.177489	1.32581	0.23177	0.860166	0.228844	0.838287	0.126166	0.776851	0.793049
561	Precommissural nucleus	12448.2	1414.98	10544.8	1266.6	19	0.536797	1.00228	0.343652	0.903108	0.427301	0.948584	0.728799	0.869799	0.817711
562	Interstitial nucleus of Cajal	3926.12	787.702	1755.06	501.028	25	0.0822511	2.32561	0.05307	0.863814	0.242268	0.824008	0.0955581	0.776851	0.793049
563	Nucleus of Darkschewitsch	6360.21	909.893	2772.71	857.389	27	0.030303	2.86952	0.0190362	0.741844	0.0249683	0.786848	0.0446101	0.776851	0.793049
564	Supraoculomotor periaqueductal gray	11208.6	2303.25	8994.04	1000.81	20	0.428571	0.881831	0.414764	0.934089	0.624508	0.932673	0.600896	0.848941	0.829658
565	Pretectal region	8351.08	868.575	6924.84	917.932	20	0.428571	1.12859	0.288344	0.994519	0.992882	0.964702	0.85514	0.848941	0.793185
566	Anterior pretectal nucleus	5419.24	708.946	4110.53	851.59	23	0.177489	1.18107	0.26799	0.888809	0.351151	0.949744	0.738207	0.776851	0.793049
567	Medial pretectal area	16523.5	2699.43	16090.1	2247.65	15	1	0.123391	0.904739	0.820394	0.117588	0.752384	0.0210177	1	0.984894
568	Nucleus of the optic tract	12419.1	1198.45	11272.8	1404.25	17	0.792208	0.620932	0.550077	0.92091	0.535825	0.864348	0.204591	0.950649	0.835713
569	Nucleus of the posterior commissure	12282.7	930.905	9905.06	984.943	24	0.125541	1.75438	0.113362	0.875109	0.28773	0.966356	0.867122	0.776851	0.793049
570	Olivary pretectal nucleus	12043.9	1695.42	10272.8	1529.51	21	0.329004	0.775676	0.458733	0.859229	0.225492	0.977145	0.936519	0.813181	0.835713
571	Posterior pretectal nucleus	17504.8	1796.93	16859.5	1698.31	15	1	0.260996	0.800134	0.957637	0.791441	0.897317	0.358314	1	0.930707
572	Retroparafascicular nucleus	6349	1703.17	3801.2	1448.16	22	0.246753	1.13964	0.285985	0.958764	0.799354	0.856771	0.178361	0.776851	0.793185
573	Cuneiform nucleus	3569.05	504.035	2717.78	439.372	21	0.329004	1.27312	0.23679	0.888241	0.348334	0.989069	0.986783	0.813181	0.793049
574	Red nucleus	2770.44	431.976	1974.36	399.441	23	0.177489	1.35307	0.210201	0.986515	0.966127	0.830993	0.109591	0.776851	0.793049
575	Oculomotor nucleus	4268.04	1060.77	2502.17	674.745	23	0.177489	1.40463	0.203047	0.919167	0.52458	0.861765	0.195306	0.776851	0.793049
576	Medial accesory oculomotor nucleus	1983.73	304.802	866.325	241.074	27	0.030303	2.87536	0.0205256	0.900941	0.415106	0.929248	0.574309	0.776851	0.793049
577	Edinger-Westphal nucleus	16350.9	1639.88	8630.7	3187.18	23	0.177489	2.15388	0.0663597	0.750484	0.030072	0.873008	0.238461	0.776851	0.793049
578	Trochlear nucleus	7636.8	353.895	8017.25	1019.34	16	0.930736	-0.352585	0.736139	0.888627	0.350247	0.960583	0.824223	0.986747	0.899136
579	Paratrochlear nucleus	2797.06	651.868	3318.19	592.414	11	0.536797	-0.591634	0.569271	0.971852	0.886999	0.890663	0.321677	0.869799	0.836063
580	Ventral tegmental nucleus	2507.42	498.856	2292.08	573.563	15	1	0.283282	0.783374	0.765375	0.0410542	0.923844	0.533464	1	0.922078
581	Anterior tegmental nucleus	1254.3	118.076	1137.61	275.994	21	0.329004	0.388706	0.70952	0.898026	0.399074	0.811394	0.0742343	0.813181	0.879465
582	Lateral terminal nucleus of the accessory optic tract	4934.26	786.242	5013.7	1260.43	14	0.930736	-0.0534729	0.958648	0.898961	0.404171	0.979407	0.948572	0.986747	0.992031
583	Dorsal terminal nucleus of the accessory optic tract	5774.88	1154.54	3913.57	336.321	20	0.428571	1.54784	0.186262	0.945168	0.702667	0.940465	0.662949	0.848941	0.793049
584	Medial terminal nucleus of the accessory optic tract	2846.43	221.667	1503.28	225.677	29	0.00865801	4.24601	0.00219816	0.861954	0.235351	0.603525	0.000505867	0.776851	0.793049
585	Midbrain, behavioral state related	3462.74	352.586	2731.78	462.321	23	0.177489	1.25718	0.241062	0.944398	0.697176	0.847211	0.149414	0.776851	0.793049
586	Substantia nigra, compact part	1430.09	255.592	999.19	164.269	23	0.177489	1.41823	0.198909	0.92791	0.582189	0.919368	0.500821	0.776851	0.793049
587	Pedunculopontine nucleus	3010.09	340.992	2894.32	390.877	16	0.930736	0.223193	0.828372	0.885679	0.335841	0.907133	0.417807	0.986747	0.953952
588	Midbrain raphe nuclei	4558.22	608.155	2996.57	682.3	25	0.0822511	1.7086	0.1217	0.973862	0.899415	0.776137	0.0354692	0.776851	0.793049
589	Interfascicular nucleus raphe	4982.7	603.933	2805.4	746.336	26	0.0519481	2.26783	0.0498092	0.971465	0.884568	0.771409	0.0320119	0.776851	0.793049
590	Interpeduncular nucleus	2865.9	491.215	1674.47	652.915	24	0.125541	1.45819	0.179705	0.876197	0.292432	0.819548	0.0874601	0.776851	0.793049
591	Interpeduncular nucleus, rostral	3210.83	785.454	2017.36	1151.39	23	0.177489	0.856276	0.415468	0.77109	0.046124	0.747919	0.0190063	0.776851	0.829658
592	Interpeduncular nucleus, caudal	1583.1	246.815	955.86	359.127	23	0.177489	1.43941	0.185926	0.913682	0.49003	0.831647	0.110993	0.776851	0.793049
593	Interpeduncular nucleus, apical	7983.86	1383.88	4075.03	1533.11	25	0.0822511	1.8926	0.0909603	0.921641	0.540582	0.82522	0.0978711	0.776851	0.793049
594	Interpeduncular nucleus, lateral	2400.71	768.18	1274.53	467.953	24	0.125541	1.25202	0.252064	0.804781	0.0885902	0.803881	0.0636759	0.776851	0.793049
595	Interpeduncular nucleus, intermediate	1827.12	249.392	1070.13	396.879	22	0.246753	1.61498	0.144322	0.98692	0.967835	0.90059	0.377428	0.776851	0.793049
596	Interpeduncular nucleus, dorsomedial	4102.81	1165.5	2041.63	1098.48	24	0.125541	1.28697	0.23113	0.873677	0.281633	0.788186	0.0458929	0.776851	0.793049
597	Interpeduncular nucleus, dorsolateral	2010.51	493.924	1327.16	317.23	21	0.329004	1.16409	0.282396	0.936543	0.641612	0.867181	0.215196	0.813181	0.793049
598	Interpeduncular nucleus, rostrolateral	1448.35	404.582	803.044	322.096	20	0.428571	1.24784	0.247036	0.981329	0.941603	0.91508	0.470649	0.848941	0.793049
599	Rostral linear nucleus raphe	8113.95	1229.8	3316.78	1319.7	26	0.0519481	2.65935	0.0261102	0.912156	0.480654	0.797929	0.0563009	0.776851	0.793049
600	Central linear nucleus raphe	5310.63	736.107	3450.86	653.731	24	0.125541	1.88907	0.0932132	0.97749	0.920765	0.882336	0.279959	0.776851	0.793049
601	Dorsal nucleus raphe	6581.92	871.915	5816.29	636.477	17	0.792208	0.709235	0.499195	0.900789	0.414262	0.842708	0.137253	0.950649	0.835713
602	Hindbrain	1698.62	108.952	1348.49	70.0157	27	0.030303	2.70347	0.0303738	0.935228	0.632429	0.915322	0.472321	0.776851	0.793049
603	Pons	2304.93	172.46	2078.65	146.732	22	0.246753	0.999324	0.34563	0.823052	0.123244	0.919134	0.499146	0.776851	0.817711
604	Pons, sensory related	1549.44	212.087	1339.68	134.538	22	0.246753	0.835158	0.431341	0.978153	0.924505	0.896974	0.356355	0.776851	0.835713
605	Nucleus of the lateral lemniscus	927.749	192.703	893.85	192.769	17	0.792208	0.124368	0.903791	0.97334	0.896225	0.889682	0.316524	0.950649	0.984894
606	Principal sensory nucleus of the trigeminal	395.792	128.14	357.204	129.013	17	0.792208	0.212215	0.836719	0.957366	0.789535	0.80591	0.0663838	0.950649	0.957717
607	Parabrachial nucleus	4003.71	470.204	3376.66	356.04	20	0.428571	1.06316	0.319355	0.965055	0.84267	0.921489	0.516153	0.848941	0.816744
608	Koelliker-Fuse subnucleus	3113.82	346.494	2514.29	437.473	21	0.329004	1.0743	0.311027	0.945104	0.702212	0.988375	0.984842	0.813181	0.815828
609	Superior olivary complex	399.354	112.817	359.492	91.2968	15	1	0.274664	0.790404	0.811967	0.101074	0.894405	0.341917	1	0.925699
610	Superior olivary complex, periolivary region	737.381	286.937	688.721	222.704	14	0.930736	0.133969	0.896753	0.793205	0.0712512	0.955774	0.786648	0.986747	0.984894
611	Superior olivary complex, medial part	164.485	38.6208	115.047	26.6774	21	0.329004	1.05325	0.325471	0.890906	0.361679	0.961652	0.832376	0.813181	0.817666
612	Superior olivary complex, lateral part	170.139	31.0233	145.275	26.692	19	0.536797	0.607542	0.559513	0.946859	0.714744	0.946273	0.710031	0.869799	0.836063
613	Pons, motor related	2920.24	378.02	2632.62	213.456	17	0.792208	0.662535	0.530634	0.888882	0.351513	0.97118	0.900268	0.950649	0.835713
614	Barrington's nucleus	15071.4	1503.11	12423.4	840.398	22	0.246753	1.53763	0.172048	0.86821	0.259249	0.945902	0.707015	0.776851	0.793049
615	Dorsal tegmental nucleus	3575.53	444.718	3758.87	318.592	12	0.662338	-0.335149	0.746616	0.988322	0.97349	0.89106	0.32378	0.906472	0.901163
616	Posterodorsal tegmental nucleus	2169.1	573.546	1479.87	262.291	19	0.536797	1.09285	0.31885	0.95368	0.763436	0.923202	0.528714	0.869799	0.816744
617	Pontine central gray	4618.05	534.375	3737	337.224	21	0.329004	1.39434	0.206227	0.984986	0.959389	0.90869	0.427832	0.813181	0.793049
618	Pontine gray	5984.96	1629.13	5615.66	850.013	15	1	0.200975	0.84724	0.90702	0.449889	0.947254	0.718002	1	0.958353
619	Pontine reticular nucleus, caudal part	1247.14	124.628	1156.69	62.947	18	0.662338	0.647835	0.541114	0.949032	0.730268	0.926164	0.550822	0.906472	0.835713
620	Supragenual nucleus	5257.81	1489.68	2910.04	514.745	20	0.428571	1.4896	0.19702	0.876456	0.29356	0.918438	0.494182	0.848941	0.793049
621	Supratrigeminal nucleus	2132.31	256.117	1775.15	318.41	19	0.536797	0.87403	0.405059	0.858582	0.2232	0.956781	0.794619	0.869799	0.828283
622	Tegmental reticular nucleus	4676.47	1028.82	4238.15	717.404	19	0.536797	0.349468	0.736435	0.923849	0.555065	0.925019	0.542218	0.869799	0.899136
623	Motor nucleus of trigeminal	2027.44	337.004	1779.03	197.891	20	0.428571	0.635626	0.546399	0.901027	0.41559	0.966715	0.869689	0.848941	0.835713
624	Peritrigeminal zone	980.748	92.7355	803.26	123.569	19	0.536797	1.14882	0.281069	0.821871	0.120703	0.970186	0.893685	0.869799	0.793049
625	Accessory trigeminal nucleus	1501.12	408.995	1416.18	194.686	13	0.792208	0.187507	0.857671	0.935837	0.636673	0.945351	0.702534	0.950649	0.96357
626	Parvicellular motor 5 nucleus	687.505	172.439	930.824	191.574	11	0.536797	-0.944008	0.369817	0.965834	0.847899	0.904753	0.402789	0.869799	0.817711
627	Intertrigeminal nucleus	603.459	195.482	627.086	201.711	12	0.647329	-0.0841153	0.934818	0.840908	0.167448	0.848819	0.153977	0.906472	0.992031
628	Pons, behavioral state related	2663.29	94.5119	2413.04	219.724	25	0.0822511	1.04624	0.331547	0.920674	0.534298	0.7126	0.00836944	0.776851	0.817666
629	Superior central nucleus raphe	2956.64	296.773	2491.29	493.746	22	0.246753	0.807782	0.442668	0.915146	0.499122	0.89323	0.335459	0.776851	0.835713
630	Locus ceruleus	11321.9	926.837	6799.94	1624.05	26	0.0519481	2.41826	0.0428817	0.819464	0.115661	0.957822	0.802807	0.776851	0.793049
631	Laterodorsal tegmental nucleus	8334.84	628.468	8117.52	615.227	17	0.792208	0.247104	0.810469	0.956491	0.783363	0.866471	0.212496	0.950649	0.939871
632	Nucleus incertus	6622.34	1379.03	4539.54	757.628	21	0.329004	1.32372	0.231472	0.901108	0.416042	0.945687	0.705264	0.813181	0.793049
633	Pontine reticular nucleus	1681.18	174.292	1641.56	179.281	15	1	0.158436	0.877635	0.928238	0.584408	0.951662	0.753718	1	0.977276
634	Nucleus raphe pontis	4100.21	667.073	3725.3	688.675	16	0.930736	0.391026	0.70493	0.930606	0.600511	0.940474	0.663022	0.986747	0.876596
635	Subceruleus nucleus	6850.63	686.457	5044.54	771.446	23	0.177489	1.74899	0.114225	0.984322	0.956326	0.926543	0.553683	0.776851	0.793049
636	Sublaterodorsal nucleus	6797.56	357.908	5122.64	377.637	29	0.00865801	3.21917	0.0105488	0.9631	0.82939	0.852379	0.164514	0.776851	0.793049
637	Medulla	1371.5	113.012	954.562	75.1996	27	0.030303	3.0715	0.0174188	0.874277	0.284176	0.821233	0.0904452	0.776851	0.793049
638	Medulla, sensory related	1464.97	166.52	931.8	76.5979	28	0.017316	2.90883	0.0288563	0.947208	0.717236	0.960224	0.821464	0.776851	0.793049
639	Area postrema	677.259	363.98	408.692	252.508	20	0.410248	0.606256	0.562464	0.697609	0.00903933	0.708593	0.00760517	0.848941	0.836063
640	Cochlear nuclei	605.632	108.971	447.342	57.8864	20	0.428571	1.28283	0.245547	0.951604	0.748644	0.851089	0.160627	0.848941	0.793049
641	Dorsal cochlear nucleus	1028.5	164.388	837.583	113.676	21	0.329004	0.95522	0.369669	0.952583	0.755621	0.900358	0.376049	0.813181	0.817711
642	Ventral cochlear nucleus	351.628	83.025	212.852	35.239	21	0.329004	1.53864	0.179924	0.916905	0.510171	0.997357	0.999526	0.813181	0.793049
643	Dorsal column nuclei	1128.06	216.825	1019.08	225.765	17	0.792208	0.348168	0.735759	0.790949	0.0682358	0.941711	0.673016	0.950649	0.899136
644	Cuneate nucleus	1265.99	269.061	1125.93	229.549	16	0.930736	0.396021	0.701974	0.821512	0.11994	0.870053	0.226418	0.986747	0.876596
645	Gracile nucleus	564.817	207.624	583.369	339.212	18	0.662338	-0.046647	0.963933	0.909665	0.465579	0.653058	0.00190512	0.906472	0.992031
646	External cuneate nucleus	1277.08	526.138	1334.77	254.902	10	0.428571	-0.0986886	0.924685	0.788144	0.0646418	0.977281	0.937272	0.848941	0.991761
647	Nucleus of the trapezoid body	354.433	90.3195	204.803	75.7272	24	0.125541	1.2695	0.238646	0.939809	0.664589	0.686092	0.00439637	0.776851	0.793049
648	Nucleus of the solitary tract	2840.21	353.344	2171.24	305.529	23	0.177489	1.43212	0.188075	0.916808	0.50956	0.932309	0.598047	0.776851	0.793049
649	Spinal nucleus of the trigeminal, caudal part	3073.39	444.852	1643.06	127.162	30	0.004329	3.09147	0.0298125	0.945838	0.707449	0.923458	0.53061	0.776851	0.793049
650	Spinal nucleus of the trigeminal, interpolar part	933.505	153.488	522.166	46.7547	28	0.017316	2.56364	0.0529728	0.937723	0.649891	0.949396	0.735386	0.776851	0.793049
651	Spinal nucleus of the trigeminal, oral part	463.795	86.9212	294.564	63.5959	24	0.125541	1.57129	0.156373	0.912568	0.483175	0.96288	0.841637	0.776851	0.793049
652	Paratrigeminal nucleus	493.692	83.0651	488.797	148.935	17	0.792208	0.028701	0.977836	0.911198	0.474824	0.895665	0.348939	0.950649	0.997197
653	Medulla, motor related	1442.64	136.482	980.566	97.5108	27	0.030303	2.75474	0.0262865	0.878599	0.303012	0.834642	0.117625	0.776851	0.793049
654	Abducens nucleus	5155.64	745.837	4181.04	1025.91	25	0.0822511	0.768381	0.462702	0.842238	0.171204	0.573464	0.000216546	0.776851	0.835713
655	Facial motor nucleus	497.803	76.188	397.349	118.334	23	0.177489	0.713761	0.495103	0.901361	0.417453	0.798904	0.0574529	0.776851	0.835713
656	Accessory facial motor nucleus	797.535	312.361	1057.01	400.286	12	0.647329	-0.511043	0.621833	0.933474	0.620247	0.76675	0.0289124	0.906472	0.85386
657	Nucleus ambiguus	1612.11	328.998	1115.71	218.355	22	0.234267	1.25714	0.248026	0.91158	0.477142	0.94426	0.693673	0.776851	0.793049
658	Nucleus ambiguus, dorsal division	1394.16	400.471	1012.47	446.693	20	0.428571	0.63623	0.540467	0.876053	0.291806	0.768971	0.0303534	0.848941	0.835713
659	Nucleus ambiguus, ventral division	1823.36	337.137	1215.57	194.349	22	0.234267	1.56186	0.165392	0.965535	0.845894	0.955339	0.783195	0.776851	0.793049
660	Dorsal motor nucleus of the vagus nerve	4294.25	593.703	3133.29	766.065	22	0.246753	1.19786	0.262138	0.880699	0.312491	0.927003	0.557163	0.776851	0.793049
661	Gigantocellular reticular nucleus	1026.51	147.964	779.561	140.101	22	0.246753	1.21192	0.25723	0.957822	0.792741	0.851968	0.163267	0.776851	0.793049
662	Infracerebellar nucleus	110.779	46.7393	74.2572	34.2249	19	0.518022	0.630443	0.546714	0.872705	0.277551	0.834323	0.116901	0.869799	0.835713
663	Inferior olivary complex	276.104	120.466	633.731	169.147	7	0.177489	-1.72217	0.120726	0.858777	0.223889	0.902242	0.387353	0.776851	0.793049
664	Intermediate reticular nucleus	1563.97	175.283	993.307	149.277	27	0.030303	2.47863	0.0369115	0.979897	0.934067	0.910414	0.439126	0.776851	0.793049
665	Inferior salivatory nucleus	1975.65	453.83	1113.04	323.31	23.5	0.1423	1.54807	0.162495	0.907209	0.451	0.915408	0.472918	0.776851	0.793049
666	Linear nucleus of the medulla	2243.39	415.652	964.803	183.706	28	0.017316	2.81354	0.0333436	0.958382	0.796674	0.827921	0.103208	0.776851	0.793049
667	Lateral reticular nucleus	2569.78	379.644	1744.89	201.163	24	0.125541	1.91991	0.101926	0.864387	0.244432	0.898879	0.367345	0.776851	0.793049
668	Lateral reticular nucleus, magnocellular part	2709.86	428.071	1844.43	218.205	22	0.246753	1.80119	0.121561	0.865109	0.24718	0.931271	0.589949	0.776851	0.793049
669	Lateral reticular nucleus, parvicellular part	1313.69	99.4163	853.162	179.592	26	0.0519481	2.2435	0.0566615	0.891498	0.364691	0.917147	0.485055	0.776851	0.793049
670	Magnocellular reticular nucleus	1863.1	179.099	1515.8	188.131	21	0.329004	1.33707	0.214132	0.963115	0.829493	0.95341	0.76778	0.813181	0.793049
671	Medullary reticular nucleus	2380.02	496.269	1564.72	323.918	22	0.246753	1.37574	0.210716	0.819844	0.116445	0.932996	0.603426	0.776851	0.793049
672	Medullary reticular nucleus, dorsal part	2577.08	228.093	1516.99	300.093	27	0.030303	2.81238	0.0207789	0.99116	0.983596	0.981081	0.956801	0.776851	0.793049
673	Medullary reticular nucleus, ventral part	2150.86	829.082	1620.2	372.644	15	1	0.583805	0.582095	0.7905	0.0676494	0.821813	0.0914933	1	0.836762
674	Parvicellular reticular nucleus	1425.29	145.152	887.105	105.793	28	0.017316	2.99631	0.0180688	0.981466	0.942307	0.929553	0.576657	0.776851	0.793049
675	Parasolitary nucleus	1587.08	381.888	929.96	287.522	21	0.329004	1.37466	0.207375	0.829607	0.13818	0.775872	0.0352662	0.813181	0.793049
676	Paragigantocellular reticular nucleus	1767.46	382.104	1185.9	225.511	24	0.125541	1.31076	0.233523	0.888823	0.351221	0.825705	0.0988117	0.776851	0.793049
677	Paragigantocellular reticular nucleus, dorsal part	2283.48	523.777	1490.68	405.522	22	0.246753	1.19683	0.265851	0.849848	0.194039	0.935047	0.619604	0.776851	0.793049
678	Paragigantocellular reticular nucleus, lateral part	1594	392.815	1083.46	183.729	21	0.329004	1.17729	0.285713	0.91931	0.525496	0.899092	0.368591	0.813181	0.793185
679	Perihypoglossal nuclei	795.119	208.987	517.741	134.303	22	0.246753	1.11656	0.300898	0.842225	0.171166	0.843816	0.140164	0.776851	0.80921
680	Nucleus of Roller	2134.41	493.841	1839.04	673.995	20	0.428571	0.353498	0.732146	0.697238	0.00895829	0.791134	0.0488399	0.848941	0.8981
681	Nucleus prepositus	626.119	177.008	351.012	96.1335	22	0.246753	1.36578	0.218964	0.886229	0.338496	0.895975	0.350685	0.776851	0.793049
682	Parapyramidal nucleus	921.148	199.925	794.131	175.005	17	0.792208	0.478045	0.644685	0.923153	0.55048	0.97141	0.901766	0.950649	0.86385
683	Vestibular nuclei	812.257	107.896	513.181	33.168	27	0.030303	2.64953	0.0477671	0.793656	0.0718676	0.686439	0.00443431	0.776851	0.793049
684	Lateral vestibular nucleus	530.559	129.716	391.693	65.293	20	0.428571	0.956237	0.376015	0.909384	0.463899	0.859212	0.18648	0.848941	0.817711
685	Medial vestibular nucleus	707.721	81.8987	400.605	73.8862	27	0.030303	2.78431	0.0221702	0.992068	0.986411	0.825184	0.0978016	0.776851	0.793049
686	Spinal vestibular nucleus	1187.09	261.09	839.462	122.031	19	0.536797	1.20619	0.275251	0.888623	0.350226	0.940052	0.659619	0.869799	0.793049
687	Superior vestibular nucleus	784.684	69.2432	499.51	73.7309	27	0.030303	2.81938	0.0201129	0.958813	0.799695	0.947279	0.718204	0.776851	0.793049
688	Nucleus x	5143.3	1432.05	2806.33	648.147	23	0.177489	1.48672	0.190927	0.874071	0.283301	0.913964	0.462985	0.776851	0.793049
689	Hypoglossal nucleus	3608.38	447.324	2432.87	334.741	24	0.125541	2.104	0.0694744	0.918992	0.523457	0.971925	0.905106	0.776851	0.793049
690	Nucleus y	1484.02	289.328	1505.9	352.845	16	0.930736	-0.0479566	0.962806	0.797441	0.0772223	0.899326	0.36996	0.986747	0.992031
691	Medulla, behavioral state related	1546.96	262.418	1601.12	289.502	14	0.930736	-0.138608	0.892812	0.94741	0.718677	0.946288	0.710149	0.986747	0.984894
692	Nucleus raphe magnus	2127.39	364.82	2071.27	429.658	16	0.930736	0.0995678	0.922876	0.859094	0.225013	0.848497	0.153054	0.986747	0.991761
693	Nucleus raphe pallidus	765.972	151.464	965.032	477.872	17	0.792208	-0.397087	0.705088	0.928695	0.587496	0.767748	0.0295521	0.950649	0.876596
694	Nucleus raphe obscurus	1116.57	413.807	1258.01	488.086	13	0.792208	-0.221035	0.830012	0.903774	0.431094	0.830546	0.108641	0.950649	0.954514
695	Cerebellum	873.312	213.197	692.822	168.317	18	0.662338	0.66447	0.524983	0.898028	0.399081	0.905572	0.407912	0.906472	0.835713
696	Cerebellar cortex	902.719	219.234	718.618	175.79	18	0.662338	0.655144	0.530507	0.895235	0.384115	0.903391	0.39436	0.906472	0.835713
697	Vermal regions	762.284	201.375	596.593	146.067	17	0.792208	0.666035	0.525016	0.894822	0.38193	0.806748	0.0675332	0.950649	0.835713
698	Lingula (I)	469.851	139.321	95.1933	21.5692	25	0.0822511	2.65752	0.053857	0.975848	0.911284	0.88999	0.318137	0.776851	0.793049
699	Central lobule	776.378	163.191	553.564	80.157	19	0.536797	1.2255	0.26713	0.846548	0.183853	0.7888	0.0464927	0.869799	0.793049
700	Culmen	671.565	184.778	592.157	113.415	14	0.930736	0.366258	0.725288	0.840276	0.165686	0.905341	0.40646	0.986747	0.89233
701	Declive (VI)	924.465	221.53	919.482	366.875	18	0.662338	0.0116253	0.99101	0.934362	0.626399	0.806045	0.0665676	0.906472	0.997197
702	Folium-tuber vermis (VII)	699.735	265.593	637.591	225.938	16	0.930736	0.17822	0.862786	0.837398	0.157858	0.924622	0.539256	0.986747	0.967779
703	Pyramus (VIII)	614.908	285.828	615.125	247.589	14	0.930736	-0.000575028	0.999555	0.808767	0.0953419	0.87785	0.259331	0.986747	0.999593
704	Uvula (IX)	564.112	231.192	320.961	87.8119	18	0.662338	0.983196	0.369404	0.92032	0.532007	0.947991	0.723988	0.906472	0.817711
705	Nodulus (X)	1243.28	423.709	416.604	108.638	26	0.0519481	1.88991	0.123408	0.902105	0.421631	0.865594	0.2092	0.776851	0.793049
706	Hemispheric regions	994.915	231.181	798.665	206.941	18	0.662338	0.63251	0.54355	0.894048	0.377869	0.940421	0.66259	0.906472	0.835713
707	Simple lobule	859.078	181.793	784.603	143.105	18	0.662338	0.3219	0.755751	0.881622	0.316726	0.917475	0.487367	0.906472	0.909538
708	Ansiform lobule	1206.7	338.327	1037.08	288.114	19	0.536797	0.38171	0.712175	0.882779	0.322092	0.883789	0.286911	0.869799	0.881436
709	Paramedian lobule	652.388	201.898	499.993	162.789	18	0.662338	0.587602	0.572736	0.849609	0.193285	0.859194	0.186418	0.906472	0.836063
710	Copula pyramidis	445.273	200.517	359.321	110.594	16	0.930736	0.375345	0.719653	0.769853	0.0449827	0.945739	0.705686	0.986747	0.886715
711	Paraflocculus	1148.58	136.069	773.712	314.135	25	0.0822511	1.09501	0.311011	0.973586	0.897728	0.736893	0.0147812	0.776851	0.815828
712	Flocculus	1484.72	325.419	952.928	198.72	24	0.125541	1.3947	0.207067	0.923517	0.552879	0.941391	0.670424	0.776851	0.793049
713	Cerebellar nuclei	148.223	60.194	98.0189	25.8198	17	0.792208	0.766499	0.475203	0.76569	0.0413209	0.932826	0.602099	0.950649	0.835713
714	Fastigial nucleus	63.4614	14.6709	77.8515	28.4058	17	0.792208	-0.450102	0.665583	0.799419	0.0801557	0.851313	0.161296	0.950649	0.866359
715	Interposed nucleus	106.562	36.6757	79.7088	21.1693	18	0.662338	0.634131	0.547557	0.829117	0.137014	0.961394	0.83042	0.906472	0.835713
716	Dentate nucleus	398.717	207.262	184.453	67.0294	17	0.792208	0.983624	0.371897	0.756827	0.0343845	0.925912	0.548922	0.950649	0.817711
717	Vestibulocerebellar nucleus	79.8078	39.1934	60.6909	13.3675	12	0.662338	0.461645	0.663984	0.695049	0.00849404	0.92454	0.538646	0.906472	0.866359
718	fiber tracts	5269.81	511.353	4376.65	408.194	22	0.246753	1.36506	0.208971	0.978536	0.92664	0.847945	0.151482	0.776851	0.793049
719	cranial nerves	1609.98	366.125	1488.19	182.101	15	1	0.297831	0.775985	0.8579	0.220807	0.981091	0.956852	1	0.920658
720	vomeronasal nerve	1297.09	362.872	3510.53	1660.79	9	0.329004	-1.30205	0.245004	0.908031	0.455852	0.765814	0.0283242	0.813181	0.793049
721	olfactory nerve	2085.52	641.195	1984	301.006	15	1	0.143318	0.890942	0.878115	0.300856	0.947102	0.716764	1	0.984894
722	olfactory nerve layer of main olfactory bulb	910.196	518.28	707.271	184.165	12	0.662338	0.368937	0.727253	0.787048	0.0632834	0.928652	0.569731	0.906472	0.893421
723	lateral olfactory tract, general	2524.02	778.21	2250.1	516.895	17	0.792208	0.293206	0.777649	0.899657	0.407992	0.872916	0.23808	0.950649	0.920999
724	lateral olfactory tract, body	1134.99	382.471	926.412	202.329	16	0.930736	0.482055	0.646402	0.784354	0.0600471	0.878448	0.262004	0.986747	0.86385
725	dorsal limb	10531.9	3312.87	9881.37	2421.88	15	1	0.158534	0.878132	0.959421	0.803948	0.927668	0.562214	1	0.977276
726	anterior commissure, olfactory limb	7880.28	1429.62	8574.16	879.748	14	0.930736	-0.413358	0.69203	0.918444	0.519953	0.972798	0.910673	0.986747	0.870822
727	optic nerve	2221.54	248.01	1895.66	272.049	19	0.536797	0.885229	0.399074	0.916167	0.505519	0.912337	0.451946	0.869799	0.821584
728	brachium of the superior colliculus	1501.69	43.8102	1294.44	100.099	23	0.177489	1.89682	0.100981	0.894684	0.381207	0.960702	0.825136	0.776851	0.793049
729	superior colliculus commissure	9639.72	1461.47	5668.39	281.377	25	0.0822511	2.66834	0.0518827	0.944761	0.699767	0.924128	0.535574	0.776851	0.793049
730	optic chiasm	1908.33	819.951	2096.75	595.527	15	1	-0.185932	0.857344	0.897799	0.397842	0.905575	0.407933	1	0.96357
731	optic tract	2473.68	330.126	2002.76	339.977	19	0.536797	0.993749	0.34648	0.941664	0.677724	0.970261	0.894182	0.869799	0.817711
732	oculomotor nerve	3776.58	485.902	2841.24	258.156	22	0.246753	1.69993	0.138588	0.98089	0.939325	0.856571	0.177709	0.776851	0.793049
733	medial longitudinal fascicle	2095.64	241.477	1804.03	274.45	19	0.536797	0.797694	0.445589	0.972813	0.89298	0.959287	0.814229	0.869799	0.835713
734	posterior commissure	8854.91	1385.83	6077.36	1011.76	23	0.177489	1.61875	0.145837	0.984322	0.956327	0.861974	0.196041	0.776851	0.793049
735	trochlear nerve	3397.46	511.976	3619.76	678.527	13	0.792208	-0.261522	0.799733	0.779968	0.0550855	0.922296	0.522048	0.950649	0.930707
736	trigeminal nerve	150.396	18.7099	153.469	22.514	15	1	-0.104994	0.918695	0.914208	0.493284	0.898924	0.367611	1	0.99176
737	motor root of the trigeminal nerve	218.046	91.004	279.508	90.1432	13	0.792208	-0.479829	0.64296	0.917346	0.512964	0.736748	0.0147321	0.950649	0.86385
738	sensory root of the trigeminal nerve	148.661	18.0297	150.233	22.2805	16	0.930736	-0.0548636	0.957457	0.936695	0.64268	0.902752	0.390454	0.986747	0.992031
739	spinal tract of the trigeminal nerve	157.5	19.5196	155.136	26.0051	15	1	0.0727089	0.943673	0.91251	0.482821	0.941517	0.671446	1	0.992031
740	facial nerve	2277.54	483.613	1733.69	296.692	22	0.246753	0.958547	0.370589	0.643431	0.00222393	0.800658	0.0595799	0.776851	0.817711
741	genu of the facial nerve	5869.33	1211.88	4156.59	749.187	24	0.125541	1.20213	0.269261	0.767869	0.0432036	0.769472	0.0306881	0.776851	0.793049
742	vestibulocochlear nerve	778.653	141.404	896.781	136.898	12	0.662338	-0.600198	0.563482	0.891457	0.364481	0.871701	0.233072	0.906472	0.836063
743	vestibular nerve	98.2563	22.8972	97.2012	43.6423	19	0.536797	0.0214091	0.983483	0.910645	0.471474	0.644006	0.00150493	0.869799	0.997197
744	cochlear nerve	899.351	163.573	1038.61	154.018	12	0.662338	-0.619812	0.551195	0.888157	0.347922	0.880528	0.271491	0.906472	0.835878
745	trapezoid body	278.677	91.2778	211.161	37.8763	18	0.662338	0.683192	0.522853	0.875211	0.28817	0.979175	0.947383	0.906472	0.835713
746	dorsal acoustic stria	1159.59	201.332	759.003	101.306	23	0.177489	1.77737	0.126036	0.947277	0.717731	0.955773	0.786645	0.776851	0.793049
747	lateral lemniscus	859.114	169.678	1086.99	188.601	11	0.536797	-0.898236	0.392456	0.901567	0.418607	0.775401	0.0349093	0.869799	0.817711
748	inferior colliculus commissure	3387.65	528.952	2636.69	622.526	21	0.329004	0.919273	0.38199	0.90114	0.416218	0.942371	0.678355	0.813181	0.817711
749	brachium of the inferior colliculus	1592.8	441.985	1768.82	339.281	12	0.662338	-0.315916	0.760244	0.847989	0.188246	0.928663	0.56982	0.906472	0.912814
750	vagus nerve	2522.61	600.349	1513.73	649.229	22	0.234267	1.14094	0.283377	0.974625	0.904024	0.84943	0.155742	0.776851	0.793049
751	solitary tract	2522.61	600.349	1513.73	649.229	22	0.234267	1.14094	0.283377	0.974625	0.904024	0.84943	0.155742	0.776851	0.793049
752	dorsal roots	2609.03	402.144	1959.79	289.59	22	0.246753	1.3101	0.228412	0.878509	0.30261	0.955075	0.781091	0.776851	0.793049
753	cervicothalamic tract	2609.03	402.144	1959.79	289.59	22	0.246753	1.3101	0.228412	0.878509	0.30261	0.955075	0.781091	0.776851	0.793049
754	dorsal column	197.151	85.657	224.354	100.63	15	1	-0.205852	0.841498	0.803788	0.0869732	0.867457	0.216254	1	0.957717
755	medial lemniscus	2689.91	414.331	2018.04	299.345	22	0.246753	1.31443	0.226945	0.878545	0.302771	0.953304	0.76693	0.776851	0.793049
756	cerebellum related fiber tracts	519.577	149.53	430.377	81.5881	15	1	0.523655	0.61845	0.924602	0.560052	0.947887	0.723145	1	0.853461
757	cerebellar commissure	105.419	50.4416	34.0782	17.9728	22	0.233197	1.33228	0.240094	0.801282	0.0830041	0.813351	0.0772327	0.776851	0.793049
758	cerebellar peduncles	618.269	110.638	584.713	65.3021	16	0.930736	0.261194	0.801871	0.924781	0.561238	0.950659	0.745615	0.986747	0.931205
759	superior cerebelar peduncles	1304.22	147.391	1208.4	72.4716	16	0.930736	0.583399	0.58125	0.960865	0.813993	0.919669	0.502979	0.986747	0.836762
760	superior cerebellar peduncle decussation	1379.7	229.888	1207.34	132.701	19	0.536797	0.649337	0.53828	0.987099	0.968582	0.956002	0.788456	0.869799	0.835713
761	uncinate fascicle	619.735	161.785	186.531	34.1844	29	0.0134972	2.61981	0.0539496	0.933184	0.618238	0.646603	0.00161073	0.776851	0.793049
762	ventral spinocerebellar tract	480.054	106.125	403.124	67.5402	16	0.930736	0.611551	0.560216	0.953713	0.763667	0.811906	0.0750076	0.986747	0.836063
763	middle cerebellar peduncle	335.055	125.339	296.253	112.941	16	0.930736	0.229985	0.823481	0.852434	0.202337	0.874137	0.243197	0.986747	0.952208
764	inferior cerebellar peduncle	297.923	65.0035	332.517	60.598	12	0.662338	-0.389273	0.70642	0.986255	0.965014	0.903726	0.396422	0.906472	0.876935
765	dorsal spinocerebellar tract	189.42	66.456	428.73	140.28	9	0.329004	-1.54169	0.166738	0.800867	0.0823622	0.871843	0.233651	0.813181	0.793049
766	arbor vitae	483.501	169.32	371.423	101.161	16	0.930736	0.568234	0.588447	0.9158	0.503217	0.940272	0.661391	0.986747	0.842965
767	supra-callosal cerebral white matter	15740.9	1689.14	12134.5	1864.22	20	0.428571	1.4336	0.185503	0.877062	0.296207	0.927835	0.563489	0.848941	0.793049
768	lateral forebrain bundle system	10019.2	1047.62	8365.3	864.312	20	0.428571	1.21776	0.257023	0.950167	0.738379	0.889244	0.314246	0.848941	0.793049
769	corpus callosum	10225.1	1356.42	8674.92	923.157	19	0.536797	0.944793	0.374942	0.939736	0.66407	0.918506	0.494666	0.869799	0.817711
770	corpus callosum, anterior forceps	11141.3	1107.18	10142.9	931.377	19	0.536797	0.690107	0.508899	0.956974	0.786771	0.898187	0.363326	0.869799	0.835713
771	external capsule	17321.4	1561.19	14551.3	1080.74	21	0.329004	1.45893	0.185719	0.985084	0.959835	0.935966	0.626891	0.813181	0.793049
772	corpus callosum, extreme capsule	19666.5	2664.84	16491	1940.23	19	0.536797	0.963339	0.36485	0.952093	0.752128	0.863012	0.199742	0.869799	0.817711
773	genu of corpus callosum	4678.23	735.024	5658.73	848.444	13	0.792208	-0.873457	0.405138	0.810013	0.0975408	0.861442	0.194168	0.950649	0.828283
774	corpus callosum, posterior forceps	18704.2	3402.15	16552.4	2527.77	18	0.662338	0.507679	0.625813	0.971395	0.884131	0.921433	0.515744	0.906472	0.856302
775	corpus callosum, body	6963.9	1651.06	4812.92	975.954	19	0.536797	1.12151	0.30101	0.880034	0.309465	0.934486	0.615164	0.869799	0.80921
776	corpus callosum, splenium	10903.4	1875.49	9000.64	1606.73	20	0.428571	0.77047	0.462128	0.872721	0.277616	0.927123	0.558077	0.848941	0.835713
777	corticospinal tract	1426.98	145.062	952.221	131.815	26	0.0519481	2.42217	0.0395853	0.790171	0.067222	0.825441	0.098299	0.776851	0.793049
778	internal capsule	1939.45	269.938	1186.27	210.705	26	0.0519481	2.19947	0.0590957	0.929453	0.592645	0.772307	0.0326435	0.776851	0.793049
779	cerebal peduncle	951.294	106.5	728.743	85.2638	24	0.125541	1.63129	0.140978	0.965984	0.848905	0.941403	0.670522	0.776851	0.793049
780	pyramid	130.594	41.8713	160.27	26.629	11	0.536797	-0.598061	0.568696	0.894096	0.378119	0.91351	0.459891	0.869799	0.836063
781	pyramidal decussation	1501.74	880.02	1487.99	862.635	14	0.930736	0.0111635	0.991341	0.755631	0.0335316	0.767804	0.0295882	0.986747	0.997197
782	thalamus related	22737	1625.81	18903.6	2073.97	22	0.246753	1.45465	0.180281	0.917939	0.516734	0.89729	0.35816	0.776851	0.793049
783	external medullary lamina of the thalamus	1150.13	468.992	469.539	153.505	22	0.246753	1.37918	0.227944	0.712169	0.012783	0.903132	0.392774	0.776851	0.793049
784	optic radiation	25293.6	1880.68	21180.2	2300	21	0.329004	1.3845	0.199816	0.917735	0.515436	0.905542	0.407724	0.813181	0.793049
785	auditory radiation	17014.6	1429.98	13592.7	1680.03	22	0.246753	1.55103	0.155388	0.856776	0.216903	0.929594	0.57697	0.776851	0.793049
786	extrapyramidal fiber systems	1604.49	156.875	1296.66	147.521	24	0.125541	1.42948	0.187634	0.986288	0.965157	0.865354	0.208306	0.776851	0.793049
787	cerebral nuclei related	4515.85	861.165	3384.24	746.966	24	0.125541	0.992657	0.348435	0.85163	0.199727	0.652212	0.00186383	0.776851	0.817711
788	nigrostriatal tract	4515.85	861.165	3384.24	746.966	24	0.125541	0.992657	0.348435	0.85163	0.199727	0.652212	0.00186383	0.776851	0.817711
789	tectospinal pathway	1245.61	107.983	1023.16	128.107	22	0.246753	1.32764	0.217093	0.919579	0.527224	0.816953	0.0830376	0.776851	0.793049
790	doral tegmental decussation	4683.97	638.073	2134.04	542.203	28	0.017316	3.0453	0.0151098	0.89975	0.408504	0.979291	0.947981	0.776851	0.793049
791	crossed tectospinal pathway	1198.38	103.637	1007.87	125.387	22	0.246753	1.17112	0.271797	0.922575	0.546687	0.804391	0.0643473	0.776851	0.793049
792	rubrospinal tract	1366.79	190.677	1139.48	127.133	19.5	0.464192	0.991891	0.353376	0.957814	0.792687	0.926786	0.555523	0.869799	0.817711
793	ventral tegmental decussation	2534.59	447.607	1393.77	428.036	24	0.125541	1.84203	0.0994061	0.901509	0.418281	0.788446	0.0461464	0.776851	0.793049
794	medial forebrain bundle system	8489.16	882.953	6890.76	591.022	22	0.246753	1.50438	0.17487	0.87739	0.29765	0.962478	0.83862	0.776851	0.793049
795	cerebrum related	8975.69	978.821	7276.02	636.399	21	0.329004	1.45581	0.188289	0.871766	0.273649	0.93337	0.606367	0.813181	0.793049
796	amygdalar capsule	11704	1348.06	10738.4	893.611	16	0.930736	0.597031	0.568831	0.905939	0.443577	0.862754	0.198818	0.986747	0.836063
797	anterior commissure, temporal limb	3866.51	784.307	3290.34	414.168	17	0.792208	0.649608	0.539404	0.958449	0.797144	0.886453	0.300018	0.950649	0.835713
798	cingulum bundle	24417.7	2303.96	20102.3	2994.84	20	0.428571	1.14208	0.283506	0.927992	0.582746	0.944929	0.699111	0.848941	0.793049
799	fornix system	4840.45	1012.71	3801.02	368.327	19	0.536797	0.96457	0.378584	0.916084	0.504997	0.981296	0.957817	0.869799	0.817711
800	alveus	6411.54	1374.39	5597.32	721.261	18	0.662338	0.524578	0.618286	0.89451	0.380292	0.982173	0.961834	0.906472	0.853461
801	dorsal fornix	1008.61	71.0969	1064.06	552.885	20	0.428571	-0.0994636	0.924516	0.920928	0.535945	0.77995	0.038505	0.848941	0.991761
802	fimbria	2795.71	818.536	2123.2	253.936	15	1	0.78471	0.469768	0.746907	0.0278568	0.97066	0.896838	1	0.835713
803	postcommissural fornix	7155.65	1396.07	5698.2	652.58	19	0.536797	0.945745	0.382492	0.859988	0.228206	0.929506	0.576296	0.869799	0.817711
804	hippocampal commissures	5240.85	1054.78	3418.9	319.435	23	0.177489	1.65318	0.162458	0.857747	0.220273	0.936489	0.631058	0.776851	0.793049
805	stria terminalis	5113.77	565.084	3808.32	356.743	26	0.0519481	1.95346	0.0920458	0.773899	0.0488109	0.954143	0.773654	0.776851	0.793049
806	commissural branch of stria terminalis	8997.69	1512.82	7128.44	780.346	19	0.536797	1.09813	0.3138	0.776082	0.050992	0.9257	0.547325	0.869799	0.815828
807	hypothalamus related	4800.72	264.826	3970.24	455.259	23	0.177489	1.57682	0.154281	0.87279	0.277904	0.994823	0.997636	0.776851	0.793049
808	medial forebrain bundle	10660.2	1140.33	7465.76	1165.98	24	0.125541	1.9587	0.0820714	0.932454	0.613197	0.886903	0.302279	0.776851	0.793049
809	supraoptic commissures	1764.99	489.2	745.876	308.46	23.5	0.143215	1.76217	0.121811	0.908735	0.460028	0.781669	0.0399493	0.776851	0.793049
810	mammillary related	4196.17	297.781	3169.91	341.687	25	0.0822511	2.26429	0.0498443	0.968695	0.866814	0.977508	0.938521	0.776851	0.793049
811	principal mammillary tract	6357.78	1008.36	5832.89	875.208	16	0.930736	0.393117	0.703958	0.926513	0.572791	0.957722	0.802026	0.986747	0.876596
812	mammillothalamic tract	4692.16	594.522	3334.91	483.999	24	0.125541	1.77042	0.113772	0.967058	0.856054	0.958258	0.806222	0.776851	0.793049
813	mammillotegmental tract	3432.6	365.077	2651.41	277.016	24	0.125541	1.7046	0.127388	0.93071	0.60122	0.864691	0.205852	0.776851	0.793049
814	mammillary peduncle	1537.87	338.911	827.101	201.934	26	0.0519481	1.80164	0.116701	0.688531	0.00723733	0.961143	0.828508	0.776851	0.793049
815	epithalamus related	4689.28	431.424	4217.21	567.172	18	0.662338	0.662445	0.524684	0.874437	0.28486	0.954852	0.779319	0.906472	0.835713
816	stria medullaris	5559.07	821.522	5251.61	710.951	18	0.662338	0.283002	0.783989	0.881243	0.31498	0.923717	0.532526	0.906472	0.922078
817	fasciculus retroflexus	4218.1	639.712	3352.4	674.547	19	0.536797	0.931221	0.376124	0.674607	0.0050969	0.974642	0.922036	0.869799	0.817711
818	habenular commissure	1397.39	234.369	1373.45	325.385	17	0.792208	0.0597132	0.953744	0.899173	0.40533	0.895519	0.348119	0.950649	0.992031
819	ventricular systems	2953.53	494.135	3269.27	432.777	14	0.930736	-0.480676	0.642886	0.977147	0.91881	0.925479	0.545664	0.986747	0.86385
820	lateral ventricle	2922.56	453.329	3481.4	476.027	11	0.536797	-0.850143	0.417372	0.951378	0.747029	0.888966	0.312807	0.869799	0.829658
821	subependymal zone	4421.91	717.309	6576.96	1358.05	9	0.329004	-1.40317	0.200825	0.967401	0.858325	0.940045	0.659564	0.813181	0.793049
822	choroid plexus	941.234	228.433	1244.83	244.342	9	0.329004	-0.907644	0.387768	0.985579	0.962053	0.923642	0.531967	0.813181	0.817711
823	third ventricle	7178.18	1613.98	7065.72	957.087	16	0.930736	0.0599332	0.95397	0.863726	0.241938	0.897832	0.361275	0.986747	0.992031
824	cerebral aqueduct	315.443	96.8057	309.507	81.0853	16	0.930736	0.0470052	0.963619	0.911563	0.477043	0.916851	0.482978	0.986747	0.992031
825	fourth ventricle	259.527	47.3206	175.923	40.7017	22	0.246753	1.33945	0.215451	0.949928	0.736673	0.89223	0.330039	0.776851	0.793049
826	lateral recess	302.172	56.8442	227.325	45.6268	22	0.246753	1.02684	0.334117	0.962506	0.825314	0.926094	0.550297	0.776851	0.817666
827	central canal, spinal cord/medulla	640	426.667	355.556	224.873	17	0.748111	0.589768	0.576354	0.770908	0.0459544	0.639894	0.00135075	0.950649	0.836063

[truncated: 1 more sheets: depth 6 cFos density stats]
